# Supplementary material for: Global Gene Expression Analysis of Fission Yeast Mutants Impaired in Ser-2 Phosphorylation of the RNA Pol II Carboxy Terminal Domain
Source: PLoS One. 2011 Sep 12;6(9):e24694. doi: 10.1371/journal.pone.0024694 (PMC3171476; doi:10.1371/journal.pone.0024694)
Supplement: File S1 — log2 Normalized Intensity Values. (XLSX) [file pone.0024694.s007.xlsx]

## Sheet:  All Genes
Probe Set ID	[S2ACTD, DMSO]	[S2ACTD, LatA]	[WTCTD, DMSO]	[WTCTD, LatA]	Transcript ID(Array Design)	Target Description
1775871_at	-0.1073	0.138873	-0.284554	0.182693	SPCC777.13	S. pombe SPCC777.13 /GEN=vps35 /DEF=retromer complex (predicted)
1774187_at	-0.599535	0.637333	-0.363136	0.508684	SPAC15A10.05c	S. pombe SPAC15A10.05c /DEF=conserved protein (broad species distribution)
1772102_at	-0.136166	0.136708	-0.188253	0.108904	SPBC21D10.12	S. pombe SPBC21D10.12 /GEN=hob1 /DEF=amphiphysin homolog
1779184_at	-0.0814288	-0.341571	0.27267	0.020854	SPAPB1A10.04c	S. pombe SPAPB1A10.04c /GEN=cwp1 /DEF=geranylgeranyltransferase (alpha subunit) (PMID 9781874)
1779821_at	0.055185	0.0668224	-0.219989	-0.145413	SPAC694.06c	S. pombe SPAC694.06c /GEN=mrc1 /DEF=involved in DNA replication checkpoint (PMID 11715016)
1775938_at	0.623521	-0.223653	0.288936	0.161779	SPBC1683.09c	S. pombe SPBC1683.09c /GEN=frp1 /DEF=ferric-chelate reductase activity (PMID 8321236)
1770060_at	0.202852	-0.0215778	-0.0681191	-0.100176	SPAC17A2.01	S. pombe SPAC17A2.01 /GEN=car1 /DEF=MFS efflux transporter (PMID 8246883)
1770678_at	-1.14956	0.232287	-1.00786	0.518938	SPAC2E1P3.01	S. pombe SPAC2E1P3.01 /DEF=zinc binding dehydrogenase
1780143_at	0.0238997	0.112922	-0.199527	-0.0672754	SPCC14G10.01	S. pombe SPCC14G10.01 /DEF=dephospho-CoA kinase activity (ISS)
1777202_at	-0.490301	-0.493606	0.140309	0.0602446	SPAC11D3.10	S. pombe SPAC11D3.10 /DEF=nifs homolog
1774302_at	0.27258	-0.169508	0.0339893	0.0189606	SPAC1782.09c	S. pombe SPAC1782.09c /GEN=clp1 /DEF=Cdc14-related protein phosphatase
1771478_at	-0.0162484	-0.0488342	-0.031202	0.0362797	SPBC1E8.05	S. pombe SPBC1E8.05 /DEF=glycoprotein (predicted)
1772673_at	-0.121693	0.0966469	-0.0424547	0.017258	SPBC14F5.10c	S. pombe SPBC14F5.10c /DEF=zinc finger protein
1769917_at	-0.116299	0.0659631	-0.184643	0.225734	SPBC4F6.10	S. pombe SPBC4F6.10 /GEN=vps901 /DEF=guanyl-nucleotide exchange factor activity (predicted)
1778572_at	0.0641953	0.184278	-0.368896	-0.0164003	SPAC1093.06c	S. pombe SPAC1093.06c /GEN=dhc1 /DEF=dynein heavy chain (PMID 10855500)
1773323_at	-0.0111485	0.0201674	-0.000944773	0.0277208	SPAC1687.12c	S. pombe SPAC1687.12c /GEN=coq4 /DEF=involved in ubiquinone biosynthesis
1776462_at	0.527033	-0.148239	0.295436	-0.143363	SPAC139.02c	S. pombe SPAC139.02c /DEF=oxaloacetate transporter (predicted)
1778083_at	0.205762	0.0866079	-0.0302188	-0.128335	SPAC25H1.08c	S. pombe SPAC25H1.08c /DEF=WD repeat protein
1773794_at	-0.0124925	-0.0959791	0.143782	-0.0702003	SPCC757.13	S. pombe SPCC757.13 /DEF=localization membrane (predicted)
1773068_at	0.232191	-0.129218	0.216459	-0.0854635	SPAC16E8.15	S. pombe SPAC16E8.15 /GEN=tif45 /DEF=translation initiation factor
1773334_at	0.149918	-0.154613	0.13391	-0.0663996	SPBP35G2.04c	S. pombe SPBP35G2.04c /DEF=sequence orphan
1774210_at	0.196403	-0.0621182	0.376711	-0.0674893	SPAC3F10.15c	S. pombe SPAC3F10.15c /GEN=spo12 /DEF=involved in sporulation (predicted)
1778900_at	0.402234	-0.175622	0.294058	-0.0835066	SPBC1289.07c	S. pombe SPBC1289.07c /GEN=rpc40 /DEF=DNA-directed RNA polymerase (I and III subunit) (predicted)
1776486_at	0.168392	-0.0221202	0.0374082	-0.105113	SPBC8D2.02c	S. pombe SPBC8D2.02c /DEF=conserved fungal protein
1776169_at	-0.0507304	0.024011	-0.297182	-0.00410843	SPAC30D11.14c	S. pombe SPAC30D11.14c /DEF=KH domain
1770454_at	0.0845315	0.0158946	-0.0588331	-0.0161158	SPAC2F3.04c	S. pombe SPAC2F3.04c /GEN=rim1 /DEF=single-stranded DNA binding protein
1773746_at	-0.0215289	0.0892185	-0.12686	0.0412022	SPBC1703.15c	S. pombe SPBC1703.15c /GEN=vps33 /DEF=sec1 family
1776971_at	0.0506563	-0.0354516	-0.198411	0.0324621	SPAC57A10.02	S. pombe SPAC57A10.02 /GEN=cdr2 /DEF=serinethreonine protein kinase
1776696_at	-0.111716	0.1691	-0.268783	0.14377	SPBC3B9.02c	S. pombe SPBC3B9.02c /GEN=cwf28 /DEF=G-patch domain
1775961_at	-0.262442	0.209878	-0.425243	0.204416	SPAC1635.01	S. pombe SPAC1635.01 /DEF=voltage-dependent anion-selective channel
1774183_at	0.0983779	-0.0839179	-0.184061	-0.0450805	SPACUNK4.11c	S. pombe SPACUNK4.11c /DEF=hypothetical protein
1773033_at	0.0126667	-0.0250594	-0.00439771	0.000790278	SPAC144.11	S. pombe SPAC144.11 /GEN=rps1102 /DEF=40S ribosomal protein S11
1769790_at	0.620374	-0.64213	0.599352	-0.823913	SPCC290.04	S. pombe SPCC290.04 /GEN=ams2 /DEF=expressed during cell cycle (PMID 12535531)
1769873_s_at	0.264422	-0.0491912	0.0468219	-0.592282	SPAC167.08	S. pombe SPAC167.08 /GEN=Tf2-2 /DEF=retrotransposable element
1772685_at	-0.113618	0.129622	-0.148869	0.0485325	SPBC646.16	S. pombe SPBC646.16 /DEF=20S proteasome component (alpha 1)
1772221_at	-0.334942	0.534589	-0.628998	0.521087	SPCPB16A4.06c	S. pombe SPCPB16A4.06c /DEF=dubious
1773246_at	0.0339336	0.00105635	-0.0805696	-0.0194422	SPCC16C4.18c	S. pombe SPCC16C4.18c /GEN=taf50 /DEF=transcription initiation factor activity
1778635_at	-0.0319478	0.461465	-0.628294	0.0426633	SPBC21.07c	S. pombe SPBC21.07c /DEF=serinethreonine protein kinase (predicted)
1777132_at	-0.0464595	-0.0118243	-0.127604	0.018397	SPAC21E11.05c	S. pombe SPAC21E11.05c /GEN=cyp8 /DEF=cyclophilin
1779011_at	-0.211016	0.260618	-0.81459	0.151335	SPCC24B10.19c	S. pombe SPCC24B10.19c /DEF=sequence orphan
1780195_at	-0.330246	0.0580654	-0.0671686	0.349274	SPAC1F7.10	S. pombe SPAC1F7.10 /DEF=hydantoin racemase (predicted)
1773592_at	-0.30366	0.377213	-0.448314	0.422027	SPBC4F6.16c	S. pombe SPBC4F6.16c /DEF=oxidoreductase
1773466_at	0.00536664	-0.0136649	-0.0209707	0.0179548	SPBC2F12.04	S. pombe SPBC2F12.04 /GEN=rpl1701 /DEF=60S ribosomal protein L17
1777488_at	0.160542	-0.336691	-0.0151107	-0.0329018	SPBC17D1.02	S. pombe SPBC17D1.02 /DEF=involved in peptidyl-diphthamide biosynthesis from peptidyl-histidine (predicted)
1774904_at	-0.186206	0.114305	-0.344525	0.0884158	SPAC57A7.08	S. pombe SPAC57A7.08 /GEN=pzh1 /DEF=serinethreonine protein phosphatase
1776747_at	0.0241855	-0.109618	-0.395241	0.0742617	SPAPB17E12.10c	S. pombe SPAPB17E12.10c /DEF=SAM-dependent methyltransferase (predicted)
1774528_at	0.176896	-0.142041	0.0112591	-0.0192547	SPAC17H9.13c	S. pombe SPAC17H9.13c /DEF=glutamate 5-kinase (predicted)
1779456_at	0.361099	0.369704	-0.286592	-0.158124	SPBPB21E7.10	S. pombe SPBPB21E7.10 /DEF=sequence orphan
1778602_at	-0.545027	0.568333	-0.595059	0.739134	SPAC3C7.05c	S. pombe SPAC3C7.05c /DEF=glycosyl hydrolase family 76
1769465_at	0.25199	0.172836	-0.285667	-0.0653785	SPAC1002.07c	S. pombe SPAC1002.07c /GEN=ats1 /DEF=N-acetyltransferase (predicted)
1777865_at	-0.0856593	0.0200036	-0.0935729	0.10122	SPAC1B1.01	S. pombe SPAC1B1.01 /GEN=rdp1 /DEF=transcription factor
1769309_at	0.159942	-0.177673	0.149374	-0.293569	SPBC1105.11c	S. pombe SPBC1105.11c /GEN=h3.3 /DEF=histone H3
1772553_at	-0.00976308	-0.0562477	-0.00763543	0.0185785	SPAC29B12.04	S. pombe SPAC29B12.04 /GEN=snz1 /DEF=involved in pyridoxine metabolism (predicted)
1771207_at	-0.213092	-0.0425603	-0.021622	0.33404	SPAC23H3.05c	S. pombe SPAC23H3.05c /GEN=swd1 /DEF=SET1 complex (TAP) (PMID 12488447)
1775223_at	-0.137555	0.106885	-0.420427	0.183534	SPCC1393.05	S. pombe SPCC1393.05 /DEF=sequence orphan
1772494_at	-0.331068	0.119421	-0.0719137	0.138912	SPCC794.12c	S. pombe SPCC794.12c /GEN=mae2 /DEF=malic enzyme
1772937_at	0.118027	0.0947126	-0.145622	-0.349818	SPCC1259.04	S. pombe SPCC1259.04 /DEF=sequence orphan
1775597_at	-0.0287186	-0.0056022	-0.0414197	0.0885671	SPBC776.03	S. pombe SPBC776.03 /DEF=homoserine dehydrogenase (predicted)
1773851_at	-0.0677977	0.0805648	-0.103061	0.0751441	SPBC17D11.01	S. pombe SPBC17D11.01 /DEF=peptidase family C48
1771572_at	-0.106833	-0.0286719	-0.0671368	0.0820732	SPAC589.12	S. pombe SPAC589.12 /DEF=hypothetical protein
1769415_at	-0.0750659	-0.0271619	-0.0996749	0.0231136	SPBC146.02	S. pombe SPBC146.02 /DEF=sequence orphan
1769517_at	0.0978228	-0.049592	0.0441325	-0.0703322	SPAC9E9.07c	S. pombe SPAC9E9.07c /GEN=ypt2 /DEF=GTPase (PMID 2328721)
1770804_at	0.155117	-0.229503	-0.104333	0.00298119	SPBC685.08	S. pombe SPBC685.08 /DEF=hypothetical protein
1769744_at	-0.0387656	-0.115167	0.0490681	0.133574	SPAC9G1.06c	S. pombe SPAC9G1.06c /GEN=cyk3 /DEF=src (SH3) homology domain
1773849_at	-0.247055	0.0181185	-0.337107	0.348461	SPAPB2B4.04c	S. pombe SPAPB2B4.04c /DEF=P-type calcium ATPase (PMID 12707717)
1771254_at	-0.0158227	-0.0118526	-0.00419331	0.0208906	SPBC1921.01c	S. pombe SPBC1921.01c /GEN=rpl3701 /DEF=60S ribosomal protein L37
1774185_at	-0.203999	0.00535901	0.0814222	0.0254116	SPCC1739.08c	S. pombe SPCC1739.08c /DEF=short chain dehydrogenase
1771471_at	-0.0268784	0.0200262	-0.070317	0.0743319	SPCC965.03	S. pombe SPCC965.03 /GEN=vma8 /DEF=vacuolar ATP synthase (subunit D) (predicted)
1778007_at	0.0303513	-0.355595	-0.0822468	0.0482114	SPAC26F1.12c	S. pombe SPAC26F1.12c /DEF=conserved eukaryotic protein
1774048_at	-0.014583	-0.0226504	-0.0343663	0.010862	SPBP22H7.08	S. pombe SPBP22H7.08 /GEN=rps1002 /DEF=40S ribosomal protein S10
1769996_at	-0.00227515	-0.0141919	-0.0272252	0.00418727	SPBC776.11	S. pombe SPBC776.11 /GEN=rpl2801 /DEF=60S ribosomal protein Ll28B 27a
1776383_at	0.0897128	-0.117335	-0.131361	0.0854804	SPAC27E2.10c	S. pombe SPAC27E2.10c /GEN=rfc3 /DEF=AAA family ATPase
1769545_at	0.124312	-0.286351	0.513234	-0.130693	SPBC16D10.06	S. pombe SPBC16D10.06 /DEF=ZIP zinc transporter domain
1771882_at	0.118674	-0.156779	0.24742	-0.210029	SPBC1683.10c	S. pombe SPBC1683.10c /DEF=DUF125
1775214_at	0.0136026	0.15265	-0.0979745	-0.0473131	SPBC215.02	S. pombe SPBC215.02 /GEN=bob1 /DEF=prefoldin (subunit 5)
1777090_at	-0.00496864	0.162445	-0.0779944	0.000627836	SPBC30D10.08	S. pombe SPBC30D10.08 /GEN=mgm101 /DEF=mitochondrial nucleoid protein
1770633_at	0.513429	0.733163	-0.427689	-0.218881	SPBC17D1.07c	S. pombe SPBC17D1.07c /DEF=calcium binding protein
1769965_at	0.244818	-0.267501	0.0772416	-0.0998186	SPAC17C9.15c	S. pombe SPAC17C9.15c /DEF=dubious
1779798_at	0.483884	-0.209251	0.23758	-0.289408	SPBC1778.09	S. pombe SPBC1778.09 /DEF=TBC domain protein
1769425_at	0.0639153	-0.124596	-0.0976133	0.0477997	SPAC19E9.02	S. pombe SPAC19E9.02 /GEN=fin1 /DEF=serinethreonine protein kinase
1774635_at	-0.14282	1.93914e-05	0.056653	0.0632327	SPCC1682.05c	S. pombe SPCC1682.05c /DEF=TPR repeat protein
1778421_at	0.310265	-0.355564	0.160341	-0.0327857	SPAC31A2.07c	S. pombe SPAC31A2.07c /DEF=DEADDEAH box helicase
1772038_at	0.548332	-0.190534	0.0499446	-0.0409724	SPAC823.04	S. pombe SPAC823.04 /DEF=conserved eukaryotic protein
1769458_at	-0.125092	0.0560459	-0.131729	0.129436	SPBC27.02c	S. pombe SPBC27.02c /DEF=DASH complex (predicted)
1777934_at	-0.226985	0.189134	-0.176189	0.308649	SPBC776.15c	S. pombe SPBC776.15c /DEF=dihydrolipoamide S-succinyltransferase (e2 component of oxoglutarate dehydrogenase complex) (predicted)
1770195_at	-0.24245	-0.336096	0.222879	0.636375	SPBC23E6.03c	S. pombe SPBC23E6.03c /DEF=protein N-terminal amidase (predicted)
1777622_at	-0.303621	0.266909	-0.379147	0.398981	SPAC4G8.05	S. pombe SPAC4G8.05 /DEF=serinethreonine protein kinase (predicted)
1777144_at	-0.261219	-0.500949	0.130906	0.0416807	SPAC23H4.13c	S. pombe SPAC23H4.13c /DEF=dubious
1780173_at	0.345404	-0.322903	0.325052	-0.170347	SPAC31A2.02	S. pombe SPAC31A2.02 /DEF=DUF343
1773402_at	-0.225245	-0.502458	0.0803912	0.191148	SPAC26H5.12	S. pombe SPAC26H5.12 /DEF=DNA-directed RNA polymerase (predicted)
1780132_at	0.0622908	0.087629	-0.278162	-0.0105225	SPBC18E5.13	S. pombe SPBC18E5.13 /DEF=translation initiation factor (predicted)
1777719_at	-0.232	0.19689	-0.34363	0.201216	SPBC21B10.03c	S. pombe SPBC21B10.03c /DEF=involved in polyadenylation (predicted)
1771352_at	0.146316	-0.333293	-0.149328	0.045317	SPAC2F7.08c	S. pombe SPAC2F7.08c /DEF=chromatin remodeling complex (predicted)
1772318_at	0.0293372	0.0149714	-0.0885528	-0.0293907	SPAC18B11.08c	S. pombe SPAC18B11.08c /DEF=conserved yeast protein
1776505_at	-0.155347	0.0234763	0.114756	0.00597668	SPAC222.11	S. pombe SPAC222.11 /DEF=coproporphyrinogen III oxidase (predicted)
1772140_at	-0.0544332	0.078591	-0.219369	-0.0309292	SPAC227.11c	S. pombe SPAC227.11c /DEF=glycoprotein (predicted) (PMID 12077121)
1778013_at	0.0209433	-0.318087	-0.0562464	0.0578372	SPAC2F3.13c	S. pombe SPAC2F3.13c /DEF=tRNA-ribosyltransferase (predicted)
1774654_at	0.392187	-0.586038	0.427014	-0.3103	SPBC13A2.03	S. pombe SPBC13A2.03 /DEF=phosphatidate cytidylyltransferase (predicted)
1776740_at	-0.35363	0.0885309	-0.167557	0.122784	SPAC57A10.08c	S. pombe SPAC57A10.08c /DEF=esteraselipase (predicted)
1777666_at	-0.545699	-0.80646	0.173437	0.267966	SPBC115.03	S. pombe SPBC115.03 /DEF=oxidoreductase (predicted)
1779828_at	-0.374764	-0.141606	-0.164227	0.31765	SPAC1D4.11c	S. pombe SPAC1D4.11c /GEN=lkh1 /DEF=dual specificity protein kinase
1772309_at	0.182379	-0.756507	0.240181	-0.0273794	SPBC2G2.08	S. pombe SPBC2G2.08 /GEN=ade9 /DEF=C-1-tetrahydrofolate synthase (predicted)
1779043_at	0.188892	0.570758	-0.139328	-0.0508216	SPAC13A11.06	S. pombe SPAC13A11.06 /DEF=pyruvate decarboxylase (predicted)
1771242_at	-0.0743548	0.530474	-0.298139	-0.312978	SPAC2H10.01	S. pombe SPAC2H10.01 /DEF=involved in transcriptional regulation
1778964_at	0.0238762	-0.0356738	-0.124143	0.0593958	SPAC3A12.15	S. pombe SPAC3A12.15 /GEN=vps53 /DEF=involved in intracellular protein transport (predicted)
1774753_at	-0.183941	0.199093	-0.0548242	0.273677	SPBC3E7.05c	S. pombe SPBC3E7.05c /DEF=conserved eukaryotic protein
1771667_at	-0.641735	0.314339	-0.628837	0.320908	SPAC823.03	S. pombe SPAC823.03 /DEF=serinethreonine protein kinase (predicted)
1775385_at	-0.243687	0.263219	-0.224059	0.337908	SPCC16C4.17	S. pombe SPCC16C4.17 /DEF=sequence orphan
1772213_at	0.0384064	-0.0735604	-0.168102	-0.0604785	SPAC110.02	S. pombe SPAC110.02 /GEN=pds5 /DEF=cohesin-associated protein (PMID 11598020)
1774920_at	-0.116167	-0.0633831	-0.116006	0.875261	SPBC1198.07c	S. pombe SPBC1198.07c /DEF=glycosylhydrolase (predicted)
1778136_at	0.0194235	-0.0402018	-0.0449416	-0.0149317	SPCC4B3.15	S. pombe SPCC4B3.15 /GEN=dmf1 /DEF=involved in cytokinesis (required)
1772082_at	-0.123206	0.0909996	-0.451828	0.145489	SPBC29A3.03c	S. pombe SPBC29A3.03c /DEF=zinc finger protein
1773005_at	-0.0390908	0.0883376	-0.382529	0.120144	SPAC17C9.01c	S. pombe SPAC17C9.01c /GEN=nuc2 /DEF=anaphase-promoting complex (APC) (PMID 12477395)
1770881_at	-0.0226399	-0.000363032	-0.134472	0.0479892	SPBC800.05c	S. pombe SPBC800.05c /GEN=tub1 /DEF=tubulin (alpha 2)
1778429_at	-0.202716	0.371041	-0.485813	0.264439	SPBC21C3.11	S. pombe SPBC21C3.11 /DEF=UBX domain
1771891_at	0.0169131	0.00968838	0.0807457	0.27382	SPBC27B12.03c	S. pombe SPBC27B12.03c /DEF=lathosterol oxidase (ISS)
1772862_s_at	-0.351945	0.446976	-0.819779	0.288884	SPAC750.04c	S. pombe SPAC750.04c /DEF=B44484
1776962_at	-0.046629	-0.130885	0.104099	0.0964839	SPBC660.10	S. pombe SPBC660.10 /DEF=involved in translational elongation (factor g)
1773326_at	0.345522	-0.319612	0.262311	-0.0951627	SPAC1B3.13	S. pombe SPAC1B3.13 /DEF=WD repeat protein
1776292_at	0.0320155	0.0249052	-0.0204318	-0.0605717	SPAC31G5.16c	S. pombe SPAC31G5.16c /GEN=dpm1 /DEF=dolichol-phosphate mannosyltransferase (catalytic subunit)
1769404_at	-0.268217	0.148392	0.0392949	-0.0194178	SPCC622.02	S. pombe SPCC622.02 /DEF=dubious
1778667_at	0.305543	-0.0755507	0.0925249	-0.05784	SPBC1347.13c	S. pombe SPBC1347.13c /DEF=ribose methyltransferase (predicted)
1770959_at	0.0199896	0.071839	-0.235983	-0.0413046	SPAC12G12.01c	S. pombe SPAC12G12.01c /DEF=WD repeat protein
1771607_at	-0.185006	0.015639	-0.278867	0.0404708	SPAC17H9.03c	S. pombe SPAC17H9.03c /DEF=sequence orphan
1779930_at	0.0711473	-0.056529	0.0414193	0.0305808	SPAC1F12.07	S. pombe SPAC1F12.07 /DEF=phosphoserine aminotransferase (predicted)
1776131_at	-0.139684	0.0247831	-0.0901457	0.287938	SPBC29A3.10c	S. pombe SPBC29A3.10c /GEN=atp14 /DEF=F1-ATPase subunit H (predicted)
1778068_at	-0.968263	1.14188	-1.39753	1.03854	SPBC56F2.06	S. pombe SPBC56F2.06 /DEF=hypothetical protein
1769389_at	0.234041	-0.110078	-0.00612863	-0.0245797	SPBC17A3.05c	S. pombe SPBC17A3.05c /DEF=DNAJ domain protein
1772153_at	-0.017498	-0.0599629	-0.124305	0.0395435	SPAC23C4.19	S. pombe SPAC23C4.19 /GEN=spt5 /DEF=involved in transcriptional regulation
1777167_at	-0.0243562	0.0280024	-0.120582	0.187941	SPBC1718.07c	S. pombe SPBC1718.07c /GEN=zfs1 /DEF=zinc finger protein
1770097_at	-0.247295	-0.0322091	-0.0697505	0.135926	SPCC1020.05	S. pombe SPCC1020.05 /DEF=calcineurin-like phosphoesterase
1779392_at	0.250607	-0.225684	0.153713	-0.0520147	SPAC227.01c	S. pombe SPAC227.01c /DEF=involved in protein-ER retention (predicted)
1778466_at	-0.0733286	0.146322	-0.211843	0.0622342	SPAP8A3.09c	S. pombe SPAP8A3.09c /GEN=paa1 /DEF=protein phosphotase regulatory subunit
1775059_at	0.0175413	-0.0159222	-0.0322526	0.013327	SPAC1783.08c	S. pombe SPAC1783.08c /GEN=rpl1502 /DEF=60S ribosomal protein L15b
1776202_at	-0.254232	0.0683737	-0.426539	-0.0318124	SPCC1393.10	S. pombe SPCC1393.10 /GEN=ctr4 /DEF=copper transporter (high affinity) (PMID 11274192)
1774291_at	0.0251503	0.163753	-0.154916	0.0887292	SPBC354.15	S. pombe SPBC354.15 /DEF=fructosyl amino acid oxidase (predicted)
1774189_at	-0.0143226	-0.00514762	-0.032965	0.00778071	SPCC24B10.09	S. pombe SPCC24B10.09 /GEN=rps1702 /DEF=40S ribosomal protein S17
1771082_at	-0.135818	-0.31321	0.0648565	0.258188	SPAC27F1.07	S. pombe SPAC27F1.07 /DEF=dolichyl-diphospho-oligosaccharide-protein glycosyltransferase activity (predicted)
1779252_at	0.046044	-0.153188	0.0987371	0.000752449	SPBC1677.03c	S. pombe SPBC1677.03c /DEF=threonine dehydratase (predicted)
1775772_at	0.438217	-0.270405	0.326694	-0.394606	SPAC323.07c	S. pombe SPAC323.07c /DEF=MatE family transporter
1769581_at	0.197992	-0.0308027	0.05067	0.0427634	SPBC1604.15	S. pombe SPBC1604.15 /DEF=GPI-anchor transamidase activity
1775716_at	-0.202702	0.182175	-0.69023	0.561957	SPAC11G7.05c	S. pombe SPAC11G7.05c /DEF=malonyl coa-acyl carrier protein transacylase (predicted)
1779419_at	0.229958	-0.260245	0.149589	-0.0536356	SPBC17A3.01c	S. pombe SPBC17A3.01c /GEN=tim50 /DEF=TIM23 translocase complex
1774823_s_at	0.262542	0.316172	-0.164385	-0.270406	SPAC212.09c	S. pombe SPAC212.09c /DEF=pseudo-malic enzyme with 2 frameshifts
1772152_at	0.166521	-0.165653	0.123185	0.0176646	SPAC17A5.18c	S. pombe SPAC17A5.18c /DEF=sequence orphan
1778009_at	0.0432927	0.201077	-0.270619	-0.00595284	SPCC1795.08c	S. pombe SPCC1795.08c /DEF=Myb family
1777837_at	0.335436	-0.114223	0.210217	-0.0376253	SPAC3F10.16c	S. pombe SPAC3F10.16c /DEF=GTPase activity (predicted)
1772173_at	0.182283	-0.126049	0.114936	-0.16106	SPAC926.06c	S. pombe SPAC926.06c /DEF=conserved eukaryotic protein
1769861_at	-0.0270882	0.319329	-0.242479	0.0480172	SPCC24B10.08c	S. pombe SPCC24B10.08c /DEF=histone acetyltransferase complex (predicted)
1772462_at	0.166425	-0.0721518	0.119538	-0.0567748	SPCC622.14	S. pombe SPCC622.14 /DEF=GTPase activating protein (predicted)
1770588_at	0.0495097	-0.245621	-0.210342	0.448975	SPCC613.12c	S. pombe SPCC613.12c /DEF=WD repeat protein
1770722_at	-0.0131658	-0.195887	0.217813	0.301353	SPAC959.04c	S. pombe SPAC959.04c /DEF=mannosyltransferase (predicted)
1772927_at	-0.0245717	-0.0163237	-0.102184	0.00562668	SPCC11E10.07c	S. pombe SPCC11E10.07c /DEF=translation initiation factor
1780175_at	0.14214	-0.163537	0.539059	-0.0763693	SPCC4B3.18	S. pombe SPCC4B3.18 /DEF=flavoprotein (predicted)
1773095_at	0.338216	-0.238222	0.217322	-0.0298382	SPAC8F11.04	S. pombe SPAC8F11.04 /DEF=hypothetical protein
1773874_at	-0.148048	0.126336	-0.462754	0.166918	SPAC32A11.03c	S. pombe SPAC32A11.03c /DEF=homeobox domain
1773442_at	0.0318747	0.10196	-0.0213149	-0.0206814	SPAC17A2.12	S. pombe SPAC17A2.12 /DEF=zinc finger protein
1773004_at	-0.0761881	0.198428	-0.167221	0.307006	SPBC29A10.13	S. pombe SPBC29A10.13 /GEN=atp7 /DEF=F0-ATPase subunit D
1773499_at	0.385658	-0.0764357	0.206444	-0.140194	SPAC20H4.08	S. pombe SPAC20H4.08 /DEF=hypothetical protein
1776056_at	-0.164226	0.217772	-0.234385	0.213258	SPAC3A11.12c	S. pombe SPAC3A11.12c /GEN=rpt5 /DEF=19S proteasome regulatory subunit
1772441_at	0.257733	-0.107928	0.178681	-0.057387	SPBC14C8.10	S. pombe SPBC14C8.10 /GEN=mrpl24 /DEF=mitochondrial ribosomal protein subunit YmL14YmL24
1779557_at	-0.0196702	-0.0202916	-0.0105378	0.0321544	SPBC12C2.07c	S. pombe SPBC12C2.07c /DEF=spermidine synthase (predicted)
1773368_at	0.648321	-0.1898	0.423284	-0.0269756	SPCC16C4.08c	S. pombe SPCC16C4.08c /GEN=skb15 /DEF=interacts physically with Shk1p (PMID 11389855)
1778965_at	-0.0350866	-0.251426	0.131287	0.266441	SPCC338.07c	S. pombe SPCC338.07c /DEF=N-acetyltransferase complex (predicted)
1777716_at	-0.749624	0.141902	-0.61441	0.572453	SPAC637.03	S. pombe SPAC637.03 /DEF=hypothetical protein
1775400_at	-0.257699	0.286737	-0.414949	0.186576	SPBC31E1.04	S. pombe SPBC31E1.04 /GEN=pep12 /DEF=SNARE (predicted)
1771808_at	0.0425819	0.00692685	-0.0958414	0.00209395	SPBC2D10.08c	S. pombe SPBC2D10.08c /DEF=mitochondrial ribosomal protein subunit yml6
1771622_at	-0.30165	0.331963	-0.421616	0.250577	SPBC83.17	S. pombe SPBC83.17 /DEF=transcription factor
1776236_at	-0.213285	0.175535	-0.316016	0.162765	SPAC24H6.09	S. pombe SPAC24H6.09 /GEN=gef1 /DEF=RhoGEF
1777893_at	-0.206646	0.489522	-0.554393	0.272748	SPAC4H3.02c	S. pombe SPAC4H3.02c /DEF=sequence orphan
1770018_at	-0.125844	0.0610991	-0.0297031	0.214237	SPAC222.12c	S. pombe SPAC222.12c /GEN=atp2 /DEF=F1-ATPase beta subunit (PMID 6228552)
1774068_at	0.0144157	-0.0212545	0.0250502	0.108182	SPAC3G9.06	S. pombe SPAC3G9.06 /DEF=phenylalanine-tRNA ligase (alpha subunit) (predicted)
1776567_at	0.197739	-0.16592	0.123644	-0.00795237	SPAPB17E12.07c	S. pombe SPAPB17E12.07c /DEF=tRNA-splicing endonuclease (subunit) (predicted)
1775019_at	-0.0995178	0.243953	-0.389185	0.391146	SPCC338.16	S. pombe SPCC338.16 /GEN=pof3 /DEF=F-box protein
1778336_at	-0.432033	0.661931	-0.495922	0.421825	SPACUNK4.16c	S. pombe SPACUNK4.16c /DEF=glycosyl transferase family 20
1776207_at	0.110353	-0.186829	0.0773087	0.00787067	SPBC25B2.09c	S. pombe SPBC25B2.09c /DEF=arginine-tRNA ligase
1774706_at	-0.124494	-0.0127325	-0.0536083	0.277967	SPBC409.18	S. pombe SPBC409.18 /DEF=phosphatidic acid phosphatase (predicted)
1777755_at	-0.049791	-0.0129248	-0.0805486	0.147827	SPAC12G12.15	S. pombe SPAC12G12.15 /GEN=sif3 /DEF=localization spindle pole body (associated with) (pers. comm. Osami Niwa)
1775405_at	0.665618	-0.205155	0.508624	-0.0216792	SPBC23G7.07c	S. pombe SPBC23G7.07c /DEF=conserved eukaryotic protein
1778208_at	0.135566	-0.00210985	-0.166903	-0.0618738	SPAC1486.08	S. pombe SPAC1486.08 /DEF=involved in cytochrome c oxidase biogenesis (predicted)
1779496_at	-0.0543365	0.066138	-0.33181	0.0160996	SPBC336.11	S. pombe SPBC336.11 /DEF=GARP complex (predicted)
1778436_at	0.0878191	-0.0933495	-0.228985	-0.0143267	SPAC3C7.12	S. pombe SPAC3C7.12 /GEN=noc1 /DEF=microtubule-associated protein (PMID 11007487)
1773205_at	0.0018692	-0.133088	-0.109214	0.245712	SPAC1D4.01	S. pombe SPAC1D4.01 /DEF=sequence orphan
1771285_at	0.0429506	-0.200629	0.0363251	-0.029122	SPBC20F10.03	S. pombe SPBC20F10.03 /DEF=conserved eukaryotic protein
1777246_at	-0.33445	0.38238	-0.560026	0.277948	SPBP8B7.23	S. pombe SPBP8B7.23 /DEF=zinc finger protein
1771660_s_at	-0.0757173	0.0923176	-0.0985349	0.0359294	SPAC1420.03	S. pombe SPAC1420.03 /GEN=rpn501 /DEF=19S proteasome regulatory subunit (PMID 12783882)
1769664_at	0.246426	-0.086277	0.0762288	-0.148407	SPAC17G6.09	S. pombe SPAC17G6.09 /GEN=sec62 /DEF=protein signal sequence binding activity
1771555_at	0.534521	-0.181613	0.321385	-0.0602372	SPBC9B6.07	S. pombe SPBC9B6.07 /DEF=involved in rRNA processing (predicted)
1770552_s_at	0.145501	-0.0217326	-0.0126925	-0.308722	SPAC977.07c	S. pombe SPAC977.07c /DEF=glycoprotein (predicted)
1776500_at	0.00872676	-0.0312026	-0.0339241	0.0125192	SPBC839.04	S. pombe SPBC839.04 /GEN=rpl803 /DEF=60S ribosomal protein L8
1770833_at	0.023284	0.0319293	-0.144774	-0.192572	SPBC1734.14c	S. pombe SPBC1734.14c /GEN=suc1 /DEF=cyclin-dependent protein kinase (regulatory subunit)
1773403_at	0.0129439	-0.0473595	-0.01933	0.0747315	SPBC12D12.03	S. pombe SPBC12D12.03 /GEN=cct1 /DEF=chaperonin-containing T-complex
1775921_at	0.146653	-0.0102285	0.116131	-0.479401	SPCC1223.13	S. pombe SPCC1223.13 /DEF=sequence orphan
1774958_at	0.16608	-0.0701952	0.113429	-0.0459003	SPAC2F3.06c	S. pombe SPAC2F3.06c /GEN=kap104 /DEF=karyopherin
1775533_at	-0.113009	0.0237048	-0.0592782	0.0327139	SPCC1682.01	S. pombe SPCC1682.01 /GEN=qcr9 /DEF=ubiquinol-cytochrome-c reductase complex subunit 10
1775700_at	0.0626736	0.691801	-0.191174	-0.180702	SPBPB8B6.03	S. pombe SPBPB8B6.03 /DEF=acetamidase (predicted)
1770905_at	-0.47743	-0.0505114	0.0424229	0.485063	SPCC965.07c	S. pombe SPCC965.07c /GEN=gst2 /DEF=glutathione S-transferase (PMID 11997110)
1772299_at	0.0246283	-0.185812	-0.0390921	0.0803105	SPCC736.15	S. pombe SPCC736.15 /DEF=hypothetical protein
1772471_at	-0.0803178	0.0576032	-0.30932	0.291887	SPAC14C4.13	S. pombe SPAC14C4.13 /GEN=rad17 /DEF=involved in DNA damage checkpoint (PMID 8019001)
1776904_at	0.00515016	-0.0263952	-0.109636	0.0280177	SPAC890.06	S. pombe SPAC890.06 /DEF=nucleoporin
1779228_at	-0.180978	0.0111128	-0.0911608	0.202126	SPAC8C9.14	S. pombe SPAC8C9.14 /GEN=prr1 /DEF=transcription factor
1778944_at	0.122006	-0.026823	-0.00757726	0.00687472	SPAC1782.08c	S. pombe SPAC1782.08c /DEF=exonuclease (predicted)
1777852_s_at	0.664013	0.183948	-0.51591	-0.733032	SPAC977.06	S. pombe SPAC977.06 /DEF=DUF999
1779658_at	-0.0248613	0.389043	-0.884847	-0.0516453	SPAC323.06c	S. pombe SPAC323.06c /GEN=uba5 /DEF=ubiquitin activating enzyme
1777438_at	0.41987	-0.530128	0.87234	-0.379545	SPCPB1C11.01	S. pombe SPCPB1C11.01 /DEF=ammonium transporter (predicted)
1776929_at	-0.137369	0.038538	-0.115739	0.218836	SPAC227.04	S. pombe SPAC227.04 /DEF=autophagy C terminal domain family
1771582_at	0.0124578	-0.229774	0.0675933	0.096763	SPBC9B6.09c	S. pombe SPBC9B6.09c /DEF=transport ATP binding protein
1776433_at	-0.0920808	0.303822	-0.102153	-0.00228691	SPACUNK4.15	S. pombe SPACUNK4.15 /DEF=hypothetical protein
1778301_at	-0.0779463	0.0914167	-0.108367	0.0338513	SPAC4A8.15c	S. pombe SPAC4A8.15c /GEN=cdc3 /DEF=profilin
1769704_at	0.465086	-0.486232	0.466346	-0.138791	SPAC56F8.09	S. pombe SPAC56F8.09 /DEF=methyltransferase activity (predicted)
1770761_at	-0.135086	-0.142752	-0.203253	0.0653114	SPAC24H6.02c	S. pombe SPAC24H6.02c /DEF=conserved eukaryotic protein
1778138_at	0.15291	-0.0660121	0.0358871	-0.143822	SPBC11G11.05	S. pombe SPBC11G11.05 /DEF=sequence orphan
1772042_at	0.0200513	-0.105307	0.0999718	-0.0318391	SPAC139.01c	S. pombe SPAC139.01c /DEF=XP-G family
1771335_at	0.0443401	-0.0226504	0.0418361	0.0244255	SPAC1071.08	S. pombe SPAC1071.08 /GEN=rpp203 /DEF=60S acidic ribosomal protein (P2C subunit)
1774441_at	-0.12926	0.206997	-0.216736	0.0832678	SPAC23D3.07	S. pombe SPAC23D3.07 /DEF=20S proteasome component (beta 2)
1776629_at	0.0331656	-0.0924149	-0.13461	0.0349366	SPCC330.11	S. pombe SPCC330.11 /DEF=BTB domain
1771414_at	0.220066	-0.165339	-0.0725648	-0.0642633	SPAC3F10.08c	S. pombe SPAC3F10.08c /DEF=conserved fungal protein
1776482_at	-0.427437	0.741226	-0.631972	0.369395	SPCC830.07c	S. pombe SPCC830.07c /GEN=psi1 /DEF=DNAJ domain protein
1775375_at	0.12269	-0.32599	0.0670624	0.144492	SPBC23E6.08	S. pombe SPBC23E6.08 /GEN=sat1 /DEF=involved in G1 phase arrest (starvation induced)
1770498_at	-0.0548922	-0.000699361	-0.121395	0.0325975	SPAC31A2.12	S. pombe SPAC31A2.12 /DEF=arrestin family
1769918_at	0.015899	-0.0499547	-0.0186145	0.0820929	SPAC21E11.07	S. pombe SPAC21E11.07 /DEF=CCR4-Not complex (predicted)
1779833_at	-0.21014	0.159492	-0.361669	0.301523	SPCC1259.12c	S. pombe SPCC1259.12c /DEF=SPRY domain
1777003_at	-0.145302	0.0234903	-0.0363134	0.383701	SPBP23A10.15c	S. pombe SPBP23A10.15c /GEN=qcr1 /DEF=peptidase family M16
1772707_at	0.0190748	0.0891787	-0.0786041	-0.0485818	SPBC15D4.15	S. pombe SPBC15D4.15 /GEN=pho2 /DEF=p-nitrophenylphosphatase (PMID 1645660)
1772406_at	-0.0373344	0.0704085	-0.251465	0.0234108	SPBC336.06c	S. pombe SPBC336.06c /GEN=rnh1 /DEF=ribonuclease H activity
1775850_at	0.637558	-0.196128	1.26302	-0.167343	SPAC1039.01	S. pombe SPAC1039.01 /DEF=amino acid permease family
1772771_at	-0.421725	1.0204	-0.629875	0.681451	SPBC21H7.06c	S. pombe SPBC21H7.06c /DEF=conserved eukaryotic protein
1770309_at	-0.164968	0.0773544	-0.159657	0.427773	SPAC22H10.07	S. pombe SPAC22H10.07 /GEN=scd2 /DEF=involved in conjugation (regulation)
1776119_at	-0.198019	0.121211	-0.277876	0.0742849	SPCC162.06c	S. pombe SPCC162.06c /DEF=involved in intracellular protein transport
1775288_at	-0.0261888	-0.0910238	0.00480143	0.117119	SPAC821.06	S. pombe SPAC821.06 /GEN=spn2 /DEF=septin (predicted)
1769353_at	0.2585	-0.0258764	0.0579271	-0.0234057	SPBC2D10.12	S. pombe SPBC2D10.12 /GEN=rhp23 /DEF=involved in DNA repair (PMID 10652237)
1772409_at	-0.291315	0.211509	-0.330417	0.217051	SPAC23H4.04	S. pombe SPAC23H4.04 /DEF=tRNA methyltransferase (predicted)
1774428_at	0.434046	-0.154115	0.20418	-0.0101706	SPAP27G11.07c	S. pombe SPAP27G11.07c /DEF=serinethreonine protein kinase (predicted)
1769893_at	-0.551526	0.268894	-0.524652	0.591903	SPAC4A8.05c	S. pombe SPAC4A8.05c /GEN=myp2 /DEF=myosin (type II) (heavy chain) (PMID 9398685)
1779521_at	-0.0533276	0.00432809	-0.0773834	0.1072	SPCC417.10	S. pombe SPCC417.10 /DEF=membrane transporter
1772187_at	-0.132658	0.18745	-0.236821	0.159631	SPCC645.03c	S. pombe SPCC645.03c /GEN=isa1 /DEF=iron-sulfur protein (PMID 11941510)
1776789_at	0.0472581	0.0145547	-0.190145	0.00638962	SPCC1235.03	S. pombe SPCC1235.03 /DEF=smr domain protein (small muts related protein)
1771128_at	-0.0166791	0.018515	-0.0785182	-0.00221634	SPAC26H5.10c	S. pombe SPAC26H5.10c /GEN=tif51 /DEF=translation initiation factor
1769413_at	0.2467	-0.0474049	0.0478274	-0.1836	SPBPJ4664.01	S. pombe SPBPJ4664.01 /GEN=dps1 /DEF=polyprenyl synthetase (PMID 9133618)
1770382_at	0.123082	0.267962	-0.180285	-0.0496772	SPAC2E1P5.02c	S. pombe SPAC2E1P5.02c /DEF=hypothetical protein
1777742_at	-0.0235237	-0.0365171	-0.30652	0.0960013	SPAC9.05	S. pombe SPAC9.05 /DEF=DEADDEAH box helicase
1776190_at	0.148006	-0.0131683	-0.0135924	-0.589841	SPBC1198.02	S. pombe SPBC1198.02 /GEN=dea2 /DEF=adenine deaminase (PMID 14643670)
1774811_at	0.109323	-0.18811	0.141867	-0.00986544	SPAC27E2.02	S. pombe SPAC27E2.02 /DEF=RWD domain
1776252_at	0.291916	-0.0385377	0.256876	-0.230314	SPCC188.10c	S. pombe SPCC188.10c /DEF=pseudo
1776806_at	0.0646979	-0.0393146	0.0831299	-0.0143216	SPAC607.04	S. pombe SPAC607.04 /DEF=inositol polyphosphate kinase (predicted)
1773350_at	-0.052659	0.197838	-0.651949	0.121254	SPCC126.02c	S. pombe SPCC126.02c /GEN=pku70 /DEF=DNA helicase
1776035_at	0.169281	0.0250705	-0.0842457	0.0130304	SPBC21C3.05	S. pombe SPBC21C3.05 /GEN=sap62 /DEF=localization spliceosome complex
1769486_at	0.232389	-0.406721	0.31946	-0.228979	SPAC1F3.07c	S. pombe SPAC1F3.07c /DEF=sequence orphan
1776412_at	0.000961304	-0.032129	-0.0156924	0.0220232	SPAC27E2.11c	S. pombe SPAC27E2.11c /DEF=glycoprotein (predicted)
1771909_at	-0.00193977	-0.106728	-0.17122	0.0501385	SPBC30B4.07c	S. pombe SPBC30B4.07c /GEN=tfb4 /DEF=transcription initiation factor activity
1771301_at	-0.312566	1.0162	-0.736466	0.344189	SPAC31G5.21	S. pombe SPAC31G5.21 /DEF=conserved eukaryotic protein
1779863_at	0.191181	-0.0528034	0.121252	-0.0919418	SPAC27D7.07c	S. pombe SPAC27D7.07c /GEN=smd1 /DEF=small nuclear ribonucleoprotein (snRNP)
1777434_at	-0.0472724	0.70649	-0.194143	-0.0874977	SPBPB21E7.01c	S. pombe SPBPB21E7.01c /GEN=eno102 /DEF=enolase (predicted)
1770875_at	0.0244258	-0.0599559	0.118847	0.0535037	SPACUNK4.07c	S. pombe SPACUNK4.07c /GEN=cta4 /DEF=P-type ATPase (PMID 12707717)
1778538_at	-0.0912539	0.150099	-0.204473	0.069938	SPCC594.01	S. pombe SPCC594.01 /DEF=hypothetical protein
1772011_s_at	0.371648	-0.200877	0.328846	-0.317985	SPBPB10D8.07c	S. pombe SPBPB10D8.07c /DEF=malate permease (predicted)
1770493_at	-0.0269003	-0.00064373	-0.193796	0.0191542	SPBC3H7.04	S. pombe SPBC3H7.04 /DEF=superoxide dismutase (predicted)
1775502_at	0.295897	0.233903	-0.469754	-0.0411739	SPBP8B7.04	S. pombe SPBP8B7.04 /DEF=sequence orphan
1772575_at	-0.0312551	0.107203	-0.468654	-0.0173416	SPAC15A10.03c	S. pombe SPAC15A10.03c /GEN=rhp54 /DEF=DEADDEAH box helicase
1770516_at	0.0751203	-0.173912	0.0204309	-0.0236565	SPAC22G7.09c	S. pombe SPAC22G7.09c /GEN=nup45 /DEF=nucleoporin
1774597_at	0.017306	-0.180342	0.00446192	0.021793	SPAC806.06c	S. pombe SPAC806.06c /DEF=nicotinamide mononucleotide (NMN) adenylyltransferase (putative)
1778164_at	-0.0483185	0.0072298	-0.132265	0.0607859	SPBC19C2.11c	S. pombe SPBC19C2.11c /DEF=hypothetical protein
1779067_at	-0.0179469	-0.0113751	-0.10707	0.0759261	SPAC8E11.07c	S. pombe SPAC8E11.07c /GEN=alp31 /DEF=chaperone activity
1776493_at	-0.120526	0.111613	-0.288223	0.0696144	SPAC30C2.06c	S. pombe SPAC30C2.06c /GEN=dml1 /DEF=involved in mitochondrial genome maintenance
1778845_at	0.00126934	-0.0126514	-0.0338901	0.0142047	SPBC11C11.07	S. pombe SPBC11C11.07 /GEN=rpl1801 /DEF=60S ribosomal protein L18
1779064_at	0.0716378	0.129549	-0.437039	-0.0263551	SPAC23C11.10	S. pombe SPAC23C11.10 /DEF=conserved eukaryotic protein
1775679_at	-0.101879	0.0196298	-0.276113	0.0615486	SPAC12G12.14c	S. pombe SPAC12G12.14c /GEN=pfs2 /DEF=WD repeat protein
1770359_at	-0.052838	-0.172377	0.0126718	0.1452	SPCC188.04c	S. pombe SPCC188.04c /DEF=involved in intracellular protein transport (predicted)
1779449_at	0.0364993	-0.118001	0.028079	0.0019935	SPBC18H10.03	S. pombe SPBC18H10.03 /GEN=tif35 /DEF=translation initiation factor
1776836_at	0.317748	-0.153207	0.178539	-0.20698	SPBC1105.17	S. pombe SPBC1105.17 /GEN=cnp1 /DEF=histone H3 variant
1777906_at	-0.158369	-0.0106401	-0.048179	0.0991386	SPAC7D4.03c	S. pombe SPAC7D4.03c /DEF=sequence orphan
1774611_at	-0.0258665	-0.0780026	0.0537825	0.113506	SPAC3H8.10	S. pombe SPAC3H8.10 /GEN=spo20 /DEF=CRALTRIO domain
1776830_at	-0.0272131	0.299723	-0.807215	-0.00821559	SPAC11H11.01	S. pombe SPAC11H11.01 /DEF=hypothetical protein
1772002_at	-0.163392	0.0216176	-0.039312	0.166822	SPAC1782.07	S. pombe SPAC1782.07 /GEN=qcr8 /DEF=ubiquinol-cytochrome-c reductase complex subunit 7
1773957_at	0.637688	-0.287381	0.355277	-0.0647825	SPBC106.14c	S. pombe SPBC106.14c /DEF=involved in actin cytoskeletal organization (regulation) (predicted)
1776657_at	-0.0104198	0.0218767	0.0492217	-0.0273387	SPAC23H4.18c	S. pombe SPAC23H4.18c /GEN=pip1 /DEF=SCF ubiquitin ligase complex
1773188_at	0.314944	-0.0431213	0.180226	-0.0719322	SPCC4G3.11	S. pombe SPCC4G3.11 /DEF=conserved fungal protein
1769370_at	-0.0550896	-0.0907307	0.00910187	0.278371	SPAC17A5.12	S. pombe SPAC17A5.12 /GEN=ucp7 /DEF=UBA domain
1780136_at	-0.0937668	-0.189372	0.0574547	0.362435	SPBC19G7.07c	S. pombe SPBC19G7.07c /DEF=hypothetical protein
1777136_at	0.139867	0.0300204	-0.0608009	-0.199693	SPAC13G7.09c	S. pombe SPAC13G7.09c /DEF=sequence orphan
1770499_at	-1.09273	0.444007	-0.76788	0.721697	SPAC26F1.04c	S. pombe SPAC26F1.04c /DEF=zinc binding dehydrogenase (predicted)
1774788_at	0.497099	-0.183363	0.26669	-0.0381193	SPBP16F5.06	S. pombe SPBP16F5.06 /DEF=localization nucleolus (predicted)
1778376_at	0.0437078	0.134254	-0.166481	-0.038058	SPCC613.11c	S. pombe SPCC613.11c /GEN=meu23 /DEF=B13958 domain
1774970_at	0.0765896	-0.0762215	0.0409247	-0.0265166	SPBC19C7.10	S. pombe SPBC19C7.10 /DEF=APSES domain
1773752_at	-0.0154228	0.112737	-0.246675	-0.0630379	SPCC553.04	S. pombe SPCC553.04 /GEN=cyp9 /DEF=cyclophilin
1772619_at	0.0243305	-0.0989726	-0.0354147	0.0210594	SPAC1805.03c	S. pombe SPAC1805.03c /DEF=conserved eukaryotic protein
1778346_at	-0.226386	0.0500256	-0.200335	0.410744	SPAC1687.08	S. pombe SPAC1687.08 /DEF=sequence orphan
1772380_at	-0.0451457	0.0271899	-0.00870196	-0.00633653	SPBC27.08c	S. pombe SPBC27.08c /GEN=met3 /DEF=sulfate adenylyltransferase (predicted)
1774039_at	-0.54109	0.134574	-0.174394	0.231948	SPAC589.07c	S. pombe SPAC589.07c /DEF=WD repeat protein
1777532_at	-0.0439386	0.209397	-0.277369	-0.0943088	SPCC622.06c	S. pombe SPCC622.06c /DEF=dubious
1772667_at	0.0470177	0.0967687	-0.199189	-0.184524	SPBC337.14	S. pombe SPBC337.14 /GEN=rpb4 /DEF=DNA-directed RNA polymerase (II subunit)
1779616_at	0.184689	-0.116106	0.177987	-0.0296984	SPBC337.07c	S. pombe SPBC337.07c /DEF=carboxypeptidase (predicted)
1775551_at	-0.257669	0.295274	-0.334578	0.164956	SPCC1020.12c	S. pombe SPCC1020.12c /DEF=xap-5-like protein
1775979_at	0.352749	-0.419994	0.351413	-0.114466	SPCC126.03	S. pombe SPCC126.03 /GEN=lps1 /DEF=tRNA pseudouridylate synthase
1776406_at	0.596934	-0.497485	0.398152	-0.073809	SPCC1529.01	S. pombe SPCC1529.01 /DEF=MFS multidrug efflux transporter
1776976_at	-0.301826	0.100067	-0.241467	0.127864	SPBC2F12.13	S. pombe SPBC2F12.13 /GEN=klp5 /DEF=kinesin-like protein
1771496_at	-0.0331949	0.024512	-0.0555394	0.0243416	SPAC26F1.06	S. pombe SPAC26F1.06 /GEN=gpm1 /DEF=phosphoglycerate mutase (PMID 8110200)
1772466_at	0.0428858	-0.000538826	-0.0906366	0.0156294	SPAC3C7.02c	S. pombe SPAC3C7.02c /DEF=hypothetical protein
1774514_at	0.0219161	-0.0958325	0.160845	-0.00575701	SPCC16C4.16c	S. pombe SPCC16C4.16c /DEF=conserved fungal protein
1780189_at	0.0775862	-0.376148	-0.0677729	0.0440289	SPBC16E9.10c	S. pombe SPBC16E9.10c /DEF=AAA family ATPase
1772931_at	0.145143	-0.0440232	0.0494658	-0.0956551	SPAC16E8.12c	S. pombe SPAC16E8.12c /DEF=sequence orphan
1771011_at	0.299567	0.609478	-0.573096	-0.102554	SPCC663.06c	S. pombe SPCC663.06c /DEF=short chain dehydrogenase (predicted)
1777231_at	-0.0398499	0.0399113	-0.131456	0.0432208	SPBP23A10.08	S. pombe SPBP23A10.08 /GEN=alp5 /DEF=actin-like protein
1771247_at	0.0162309	-0.338729	0.349357	0.0666869	SPCC126.01c	S. pombe SPCC126.01c /DEF=WD repeat protein
1777636_at	-0.124501	0.241219	-0.476625	0.121289	SPCC417.06c	S. pombe SPCC417.06c /DEF=serinethreonine protein kinase (predicted)
1779987_at	1.69839	0.179893	0.0395842	-0.388333	SPAC1F7.07c	S. pombe SPAC1F7.07c /GEN=fip1 /DEF=iron permease
1776706_at	0.255205	-0.17134	0.27358	-0.10285	SPBC1A4.04	S. pombe SPBC1A4.04 /DEF=hypothetical protein
1773014_at	-0.109488	-0.207124	0.129427	0.208086	SPCC663.08c	S. pombe SPCC663.08c /DEF=short chain dehydrogenase (predicted)
1771477_at	-0.400499	0.349337	-0.413279	0.627955	SPAC1610.04	S. pombe SPAC1610.04 /DEF=hypothetical protein
1777625_at	-0.0319773	-0.0710332	0.0615463	-0.0352287	SPCC1235.13	S. pombe SPCC1235.13 /GEN=ght6 /DEF=meiotic expression upregulated
1775885_at	0.720415	0.362601	-0.711294	-0.243637	SPBC1347.03	S. pombe SPBC1347.03 /GEN=meu14 /DEF=involved in meiosis (PMID 12759375)
1770119_at	-0.108674	0.222802	0.00137202	-0.00442791	SPAC11D3.16c	S. pombe SPAC11D3.16c /DEF=sequence orphan
1775749_at	-0.0407403	-0.0479031	-0.0117238	0.146441	SPAC30C2.03	S. pombe SPAC30C2.03 /DEF=hypothetical protein
1774799_at	-0.159924	0.0760717	-0.191609	0.120544	SPBP19A11.03c	S. pombe SPBP19A11.03c /GEN=mts4 /DEF=19S proteasome regulatory subunit
1773795_at	0.00297101	-0.0468362	-0.0315936	0.10463	SPBC13E7.08c	S. pombe SPBC13E7.08c /DEF=proteasome interacting protein (predicted)
1774446_at	-0.215888	0.298958	-0.420923	0.346649	SPBC19G7.01c	S. pombe SPBC19G7.01c /GEN=msh2 /DEF=MutS family
1769652_at	0.0364434	-0.0201934	-0.00354544	0.0139081	SPAC959.07	S. pombe SPAC959.07 /GEN=rps403 /DEF=40S ribosomal protein S4
1774232_at	0.121203	-0.0804262	-0.170546	-0.020525	SPCC777.07	S. pombe SPCC777.07 /DEF=glycolipid 2-a-mannosyltransferase (predicted)
1779915_at	0.00391388	-0.00682068	-0.051657	0.0549358	SPBC83.08	S. pombe SPBC83.08 /DEF=AAA family ATPase
1769340_at	-0.102515	0.109515	-0.102674	0.0806802	SPAC24C9.16c	S. pombe SPAC24C9.16c /GEN=cox8 /DEF=cytochrome c oxidase subunit VIII
1772953_at	0.112117	0.143181	-0.067838	-0.0394948	SPAC27F1.08	S. pombe SPAC27F1.08 /DEF=Nramp family
1773798_at	-0.0684245	-0.016078	-0.264343	0.165734	SPACUNK4.13c	S. pombe SPACUNK4.13c /DEF=GTP binding
1773265_at	-0.286414	0.272407	-0.556487	0.383209	SPAC1F5.11c	S. pombe SPAC1F5.11c /DEF=phosphatidylinositol kinase (predicted)
1770327_at	0.0127687	-0.0448672	0.000772158	0.0890487	SPAC1F3.06c	S. pombe SPAC1F3.06c /GEN=spo15 /DEF=involved in sporulation (required)
1774639_at	0.0260248	-0.027667	0.111204	-0.0873578	SPCC16A11.06c	S. pombe SPCC16A11.06c /DEF=alpha-1,2 mannosyltransferase (predicted)
1776313_at	0.220157	-0.316192	0.13688	-0.0086476	SPBC4F6.13c	S. pombe SPBC4F6.13c /DEF=WD repeat protein
1778927_at	0.0780423	-0.10317	-0.0195392	-0.0715914	SPBC19G7.15	S. pombe SPBC19G7.15 /GEN=nup44 /DEF=nucleoporin
1777811_at	-0.104885	0.2413	-0.317936	0.0621176	SPAC9E9.13	S. pombe SPAC9E9.13 /GEN=wos2 /DEF=p23 homolog (PMID 10581266)
1773663_at	0.244183	-0.104224	0.177312	-0.0175498	SPAC2F7.14c	S. pombe SPAC2F7.14c /DEF=exosome (RNase complex) (predicted)
1776786_at	-0.114707	0.201449	-0.314504	0.14524	SPCPJ732.02c	S. pombe SPCPJ732.02c /DEF=xylulose kinase (predicted)
1778071_at	-0.0522693	0.0361191	-0.00697263	0.136992	SPAC3A11.11c	S. pombe SPAC3A11.11c /DEF=aldoketo reductase (predicted)
1779288_at	0.150283	0.281095	-0.137561	-0.0766395	SPCC550.08	S. pombe SPCC550.08 /DEF=N-acetyltransferase (predicted)
1778959_at	0.0763992	-0.0385071	0.163753	-0.0853424	SPCC663.10	S. pombe SPCC663.10 /DEF=conserved eukaryotic protein
1775561_at	0.0456126	-0.547674	-0.0224085	0.12608	SPBC16G5.12c	S. pombe SPBC16G5.12c /GEN=top3 /DEF=DNA topoisomerase III
1775064_at	0.53353	0.146271	-0.125928	-0.105657	SPBC31F10.08	S. pombe SPBC31F10.08 /GEN=mde2 /DEF=involved in meiosis (implicated)
1771156_at	0.030207	-0.0212107	-0.136545	0.166789	SPAC4G9.04c	S. pombe SPAC4G9.04c /DEF=involved in polyadenylation (predicted)
1772679_at	0.101652	-0.126527	0.0840689	-0.0346072	SPAC1F5.03c	S. pombe SPAC1F5.03c /DEF=oxidoreductase (predicted)
1772061_at	0.00101757	0.199542	-0.415227	0.0193189	SPAC222.07c	S. pombe SPAC222.07c /GEN=hri2 /DEF=serinethreonine protein kinase
1774530_at	0.212481	-0.826493	0.349311	-0.0978921	SPAC1A6.02	S. pombe SPAC1A6.02 /DEF=WD repeat protein
1775559_at	0.00449435	0.145804	-0.11915	-0.000266393	SPBC4C3.12	S. pombe SPBC4C3.12 /GEN=sep1 /DEF=fork head domain
1773152_at	-0.238427	-0.0141068	-0.137899	0.285603	SPAC1A6.03c	S. pombe SPAC1A6.03c /DEF=lysophospholipase (predicted)
1779899_at	-0.407684	0.382444	-0.461691	0.313225	SPCC584.15c	S. pombe SPCC584.15c /DEF=arrestin family
1775372_at	-0.177689	0.102057	-0.108605	0.168207	SPBC713.11c	S. pombe SPBC713.11c /DEF=UPF0057 family
1774866_at	-0.0127169	0.0992403	-0.231901	-0.0126076	SPBC36B7.09	S. pombe SPBC36B7.09 /DEF=RWD domain
1772428_at	-0.0112743	-0.0514301	-0.0279977	0.0146468	SPBC1773.10c	S. pombe SPBC1773.10c /DEF=asparagine-tRNA ligase (predicted)
1770929_at	-0.21792	-0.320775	0.157078	0.250791	SPAC9G1.08c	S. pombe SPAC9G1.08c /DEF=lysophospholipase (predicted)
1777501_at	0.0581331	-0.0478923	-0.0223506	0.00169945	SPBC11B10.01	S. pombe SPBC11B10.01 /DEF=glycosyl transferase family 1
1772036_at	0.240001	-0.0608905	0.0832926	-0.0447667	SPBC36.11	S. pombe SPBC36.11 /DEF=hypothetical protein
1770545_at	-0.402359	-0.0217724	-0.116573	0.710556	SPCC4F11.04c	S. pombe SPCC4F11.04c /DEF=mannosyltransferase (predicted)
1775838_at	-0.169741	0.241928	-0.342594	0.119412	SPBC4C3.06	S. pombe SPBC4C3.06 /DEF=hypothetical protein
1769578_at	-0.297219	-0.350851	0.108787	0.163219	SPAC3H1.04c	S. pombe SPAC3H1.04c /DEF=conserved fungal protein
1771294_at	0.0265535	-0.113755	-0.0485347	0.0924902	SPAC23H4.14	S. pombe SPAC23H4.14 /GEN=vps39 /DEF=CNH domain
1775414_at	-0.191344	0.0896056	-0.1586	0.272874	SPAC2G11.03c	S. pombe SPAC2G11.03c /GEN=vps45 /DEF=sec1 family
1778946_at	0.183466	-0.293561	0.0918194	-0.0218773	SPBC1105.01	S. pombe SPBC1105.01 /DEF=HEAT repeat (ISS) (PMID 14729571)
1772107_at	0.0769002	-0.0224498	0.0932865	-0.12893	SPAC1093.02	S. pombe SPAC1093.02 /DEF=pyridoxamine 5-phosphate oxidase (predicted)
1773249_at	-0.205309	0.0777626	-0.218547	0.0345643	SPAC607.05	S. pombe SPAC607.05 /GEN=rpn9 /DEF=19S proteasome regulatory subunit
1775632_at	-0.0337489	-0.00424925	-0.0736675	0.12971	SPCC757.10	S. pombe SPCC757.10 /GEN=vph2 /DEF=involved in vacuolar ATPase assembly
1779328_at	0.0232687	-0.155297	0.02808	0.0681067	SPCC61.01c	S. pombe SPCC61.01c /GEN=str2 /DEF=membrane transporter
1772908_at	0.117593	-0.119496	0.0789347	-0.03829	SPAC24H6.01c	S. pombe SPAC24H6.01c /DEF=O-acyl transferase (predicted)
1774793_at	-0.399964	0.377284	-0.726628	0.504685	SPBC19F8.01c	S. pombe SPBC19F8.01c /GEN=spn7 /DEF=septin
1776454_at	0.0713326	0.0273685	-0.128196	0.0345513	SPBC17D1.01	S. pombe SPBC17D1.01 /DEF=hypothetical protein
1774568_at	0.0403328	-0.021939	0.0324059	0.0810086	SPCC16C4.05	S. pombe SPCC16C4.05 /DEF=RNase P and RNase MRP subunit (predicted)
1776237_at	0.0317589	-0.00245762	0.0248404	-0.0194375	SPBC16D10.11c	S. pombe SPBC16D10.11c /GEN=rps1801 /DEF=40S ribosomal protein S18
1773396_at	-0.17059	-0.0735973	0.0541385	0.280289	SPBPJ4664.02	S. pombe SPBPJ4664.02 /DEF=glycoprotein (predicted)
1776001_at	0.432723	-0.0617933	0.17333	-0.0758629	SPAC18G6.11c	S. pombe SPAC18G6.11c /GEN=rrn3 /DEF=RNA polymerase I specific transcription initiation factor (predicted)
1775061_at	0.280921	-0.348191	0.937651	0.0576763	SPAC821.08c	S. pombe SPAC821.08c /GEN=slp1 /DEF=WD repeat protein
1775658_at	-0.16381	0.136048	-0.176525	0.328939	SPAC26A3.14c	S. pombe SPAC26A3.14c /DEF=dubious
1779244_at	-0.106356	0.124278	-0.192889	0.189588	SPAC29B12.01	S. pombe SPAC29B12.01 /DEF=SNF2 family
1770555_at	-0.00627422	-0.0745119	-0.0600055	0.303706	SPBP35G2.09	S. pombe SPBP35G2.09 /DEF=U1 snRNP component (predicted)
1774132_at	-0.0745395	0.0358715	-0.140855	0.0625019	SPBC725.07	S. pombe SPBC725.07 /GEN=pex5 /DEF=peroxisomal targeting signal receptor (predicted)
1777822_at	-0.322573	0.0807978	-0.325564	0.451934	SPAC1952.17c	S. pombe SPAC1952.17c /DEF=TBC domain protein
1776785_at	0.00970459	-0.369039	0.216699	0.0126778	SPBC1685.07c	S. pombe SPBC1685.07c /DEF=amino acid transporter (predicted)
1771699_at	-0.505358	0.15899	-0.511447	0.446129	SPBC16C6.06	S. pombe SPBC16C6.06 /GEN=pep1 /DEF=glycoprotein (predicted)
1773563_at	0.0236778	-0.153021	0.111985	-0.000260353	SPBC776.04	S. pombe SPBC776.04 /GEN=sec2302 /DEF=GTPase activating protein (predicted)
1779909_at	0.0272872	0.0797501	-0.0987514	-0.120837	SPAPB1A10.10c	S. pombe SPAPB1A10.10c /GEN=ypt71 /DEF=GTPase
1773956_at	8.29697e-05	0.023063	-0.173309	0.0576433	SPBC530.08	S. pombe SPBC530.08 /DEF=transcriptional regulator (predicted)
1771244_at	0.070233	-0.136048	0.189872	-0.000325203	SPAC15A10.12c	S. pombe SPAC15A10.12c /DEF=conserved eukaryotic protein
1771564_at	-0.0228993	-0.277143	0.0613101	0.0930122	SPCC736.02	S. pombe SPCC736.02 /DEF=hypothetical protein
1772982_at	0.0548131	-0.086647	0.215327	-0.0628478	SPAPB2B4.01c	S. pombe SPAPB2B4.01c /DEF=N-acetylglucosaminylphosphatidylinositol deacetylase activity (predicted)
1776771_at	-0.0337331	-0.0454013	-0.0791171	0.144836	SPBC30B4.05	S. pombe SPBC30B4.05 /GEN=kap109 /DEF=karyopherin (predicted)
1773516_at	-0.0522245	-0.111416	0.0264482	0.418182	SPBC24C6.07	S. pombe SPBC24C6.07 /GEN=cdc14 /DEF=SIN component
1776543_at	0.449809	-0.238924	1.2863	-0.0123065	SPAC869.10c	S. pombe SPAC869.10c /DEF=amino acid transporter (predicted)
1771127_at	0.399452	-0.367934	0.429175	-0.177557	SPAC29A4.09	S. pombe SPAC29A4.09 /DEF=conserved eukaryotic protein
1770658_at	0.0637865	-0.0792383	-0.221681	0.0940138	SPBC3D6.10	S. pombe SPBC3D6.10 /GEN=apn2 /DEF=DNA-(apurinic or apyrimidinic site) lyase activity (predicted)
1776149_at	0.134733	-0.20297	0.141855	-0.556952	SPAC1834.03c	S. pombe SPAC1834.03c /GEN=hhf1 /DEF=histone H4
1776277_x_at	0.0954997	-0.14364	0.0959288	-0.393197	SPAC1834.03c	S. pombe SPAC1834.03c /GEN=hhf1 /DEF=histone H4
1773951_at	0.564823	-0.575449	0.449584	-0.258796	SPBC17D1.06	S. pombe SPBC17D1.06 /DEF=DEADDEAH box helicase
1780219_at	-0.0782522	0.0232271	-0.486362	0.0382528	SPBC409.03	S. pombe SPBC409.03 /GEN=swi5 /DEF=involved in mating-type switching (PMID 2598273)
1770143_at	0.0802123	0.124594	-0.292772	-0.0389932	SPCC777.14	S. pombe SPCC777.14 /GEN=prp4 /DEF=serinethreonine protein kinase
1771054_at	-0.166558	0.0925039	-0.150663	0.0890621	SPCC162.08c	S. pombe SPCC162.08c /GEN=nup211 /DEF=coiled-coil (predicted)
1778714_at	0.112252	-0.226947	0.121142	-0.0443811	SPCC1919.01	S. pombe SPCC1919.01 /DEF=serinethreonine protein kinase (predicted)
1771661_at	-0.0250092	-0.0813481	-0.0527658	0.27782	SPCC553.12c	S. pombe SPCC553.12c /DEF=low similarity to NADH dehydrogenase subunit 2 by multiple alignment
1771255_at	-0.238482	0.185925	-0.237644	0.232766	SPAPB24D3.03	S. pombe SPAPB24D3.03 /DEF=arginase family
1771995_at	-0.147864	0.0182536	-0.086572	0.04975	SPAC26H5.11	S. pombe SPAC26H5.11 /DEF=involved in spore wall assembly (predicted)
1779998_at	-0.0132376	-0.00536505	-0.0233682	0.000682513	SPBC18H10.13	S. pombe SPBC18H10.13 /GEN=rps1402 /DEF=40S ribosomal protein S14
1778657_at	0.157928	-0.0674642	0.0910851	-0.0672127	SPBC16H5.04	S. pombe SPBC16H5.04 /DEF=involved in inorganic phosphate transport (regulation) (predicted)
1770322_at	-0.0082016	-0.118937	-0.160638	0.133897	SPAC30D11.05	S. pombe SPAC30D11.05 /GEN=aps3 /DEF=AP-3 adaptor complex (predicted)
1780034_at	0.212604	-0.143078	0.102684	-0.0762122	SPBC2G2.13c	S. pombe SPBC2G2.13c /DEF=deoxycytidylate deaminase (predicted)
1779903_at	-0.140694	-0.438988	0.136084	0.475186	SPAC144.14	S. pombe SPAC144.14 /GEN=klp8 /DEF=kinesin-like protein
1769513_at	0.107671	-0.0503766	-0.0676578	-0.0468845	SPBC839.16	S. pombe SPBC839.16 /DEF=C-1-tetrahydrofolate synthase (predicted)
1773347_at	-0.123095	0.216358	-0.120495	0.185791	SPAPB1A10.07c	S. pombe SPAPB1A10.07c /DEF=conserved eukaryotic protein
1771092_at	0.480048	4.4866	-0.596212	-0.0943187	SPCC1223.02	S. pombe SPCC1223.02 /GEN=nmt1 /DEF=repressed by thiamine
1773537_at	0.0700935	-0.138392	-0.0449715	-0.0892048	SPBC577.15c	S. pombe SPBC577.15c /DEF=TPR repeat protein
1777089_at	-0.118234	0.504599	-0.24379	0.040698	SPAC13C5.06c	S. pombe SPAC13C5.06c /DEF=sequence orphan
1778990_at	0.44295	0.51039	-0.459841	-0.32172	SPAC8E11.03c	S. pombe SPAC8E11.03c /GEN=dmc1 /DEF=RecA family
1775687_at	-0.585211	0.359302	-0.401531	0.431058	SPBC32H8.07	S. pombe SPBC32H8.07 /GEN=git5 /DEF=heterotrimeric G protein (beta subunit) (PMID 11238401)
1775857_at	0.152204	-0.140243	0.121221	-0.0321922	SPACUNK4.06c	S. pombe SPACUNK4.06c /GEN=rpb7 /DEF=DNA-directed RNA polymerase (II subunit) (PMID 9322754)
1769825_at	1.1118	-0.0844584	-0.00840537	-0.622187	SPAC186.06	S. pombe SPAC186.06 /DEF=hypothetical protein
1776984_at	0.166137	0.0253239	-0.0129302	-0.0558078	SPAC637.12c	S. pombe SPAC637.12c /GEN=mst1 /DEF=MYST-family HAT (pers. comm. S. Forsburg)
1775406_at	-0.135222	0.191403	-0.551769	0.0818923	SPBC1921.03c	S. pombe SPBC1921.03c /GEN=mex67 /DEF=Tap homolog
1776439_at	0.371308	-0.463978	0.43937	-0.467679	SPAC110.01	S. pombe SPAC110.01 /DEF=serinethreonine protein kinase (predicted)
1770762_at	-0.081171	0.435784	-0.325587	-0.0077521	SPBC32H8.13c	S. pombe SPBC32H8.13c /GEN=mok12 /DEF=alpha-1,3-glucan synthase
1779719_at	-0.0936391	0.55596	-0.525534	0.150101	SPBC582.10c	S. pombe SPBC582.10c /DEF=DEADDEAH box helicase
1772357_at	0.0590525	-0.0075531	0.0422382	-0.00289377	SPAC4D7.13	S. pombe SPAC4D7.13 /GEN=prp40 /DEF=involved in mRNA splicing
1778502_at	0.109846	0.337214	-0.432412	-0.0194906	SPCC188.09c	S. pombe SPCC188.09c /DEF=localization cell surface (predicted)
1773954_at	0.0399234	0.0112934	-0.0961542	-0.0538632	SPAC16C9.04c	S. pombe SPAC16C9.04c /DEF=transcriptional regulator (predicted)
1777045_at	-0.177169	-0.0439949	-0.504134	0.193738	SPAC589.11	S. pombe SPAC589.11 /DEF=peptide chain release factor (predicted)
1773443_at	-0.0115538	-0.322328	-0.0115274	0.0194556	SPCC895.06	S. pombe SPCC895.06 /DEF=WD repeat protein
1772151_at	-0.737573	0.1685	-0.596285	0.309572	SPAC513.07	S. pombe SPAC513.07 /DEF=cinnamoyl-CoA reductase (predicted)
1773248_at	0.402126	-0.579446	0.743778	0.0733086	SPAPB1E7.04c	S. pombe SPAPB1E7.04c /DEF=glycosyl hydrolase family 18
1779024_at	0.269727	-0.308943	0.246006	-0.0915302	SPAC343.19	S. pombe SPAC343.19 /DEF=phosphatidylinositol kinase (predicted)
1769382_at	0.103806	-0.169991	0.0677544	-0.00108369	SPBC16A3.11	S. pombe SPBC16A3.11 /GEN=eso1 /DEF=involved in sister chromatid cohesion (required) (S phase)
1769680_at	0.238793	-0.296101	0.102231	-0.0188595	SPAC890.04c	S. pombe SPAC890.04c /DEF=WD repeat protein
1772760_at	-0.00771523	-0.0743971	-0.0494299	0.0571419	SPCC594.06c	S. pombe SPCC594.06c /DEF=SNARE (predicted)
1779581_at	-0.015598	0.00586541	-0.127923	0.0248086	SPAC19E9.03	S. pombe SPAC19E9.03 /GEN=pas1 /DEF=cyclin (PMID 10982385)
1772127_at	0.11497	-0.391394	-0.00461133	-0.0380026	SPAC3F10.06c	S. pombe SPAC3F10.06c /DEF=initiator tRNA phosphoribosyl transferase (predicted)
1776997_at	0.0370464	0.0255578	0.0420205	-0.0361439	SPCC777.08c	S. pombe SPCC777.08c /DEF=sequence orphan
1775753_at	-0.167628	0.258134	-0.269493	0.212067	SPBC660.11	S. pombe SPBC660.11 /GEN=tcg1 /DEF=single-stranded telomeric binding protein (PMID 12519786)
1771996_at	-0.0616674	0.00408808	-0.109608	0.0234054	SPCC1020.02	S. pombe SPCC1020.02 /GEN=spc7 /DEF=localization spindle pole body
1778890_at	0.145862	-0.129938	0.121387	-0.0412811	SPAC4A8.06c	S. pombe SPAC4A8.06c /DEF=esteraselipase (predicted)
1776395_at	-0.0816704	0.147098	-0.254726	0.0461623	SPBC25H2.15	S. pombe SPBC25H2.15 /DEF=conserved eukaryotic protein
1779262_at	0.029679	-0.197083	0.0763429	0.0910813	SPAC16E8.11c	S. pombe SPAC16E8.11c /GEN=tfb1 /DEF=transcription initiation factor activity
1773366_at	-0.0701895	-0.01286	-0.0802428	0.147496	SPAC17H9.10c	S. pombe SPAC17H9.10c /GEN=ddb1 /DEF=XP-E family
1776047_at	0.230627	-0.00980377	-0.416094	0.0130469	SPBC19C2.13c	S. pombe SPBC19C2.13c /DEF=hypothetical protein
1779797_at	0.171333	-0.296519	0.105821	-0.0688016	SPAP7G5.04c	S. pombe SPAP7G5.04c /GEN=lys1 /DEF=aminoadipate-semialdehyde dehydrogenase
1772359_at	0.00734933	-0.0170294	-0.0029796	0.0117302	SPCC364.03	S. pombe SPCC364.03 /GEN=rpl1702 /DEF=60S ribosomal protein L17
1770278_at	0.140483	0.122945	-0.0551631	-0.196461	SPBPB21E7.02c	S. pombe SPBPB21E7.02c /DEF=pseudo SPAC5H10.03
1775728_at	0.00550683	0.222273	-0.284011	-0.0145365	SPAC1486.06	S. pombe SPAC1486.06 /DEF=nicotinate phosphoribosyltransferase (predicted)
1770254_at	0.0295903	-0.126514	-0.060462	0.244289	SPBC21.06c	S. pombe SPBC21.06c /GEN=cdc7 /DEF=serinethreonine protein kinase
1773040_at	0.0969601	0.0477324	-0.229415	0.19395	SPCC663.07c	S. pombe SPCC663.07c /DEF=short chain dehydrogenase pseudogene
1775630_at	0.570566	-0.181106	0.615789	-0.0992088	SPAC23C4.06c	S. pombe SPAC23C4.06c /DEF=methyltransferase (predicted)
1774925_at	0.144781	-0.458326	0.508203	-0.0367435	SPAC3A11.04	S. pombe SPAC3A11.04 /DEF=conserved eukaryotic protein
1770194_at	0.0160233	-0.586635	0.193312	0.15801	SPAC2F7.09c	S. pombe SPAC2F7.09c /DEF=NTP binding (predicted)
1772291_at	-0.22099	0.387862	-0.483862	0.0419153	SPAPB1A10.05	S. pombe SPAPB1A10.05 /DEF=sequence orphan
1779983_at	0.148681	0.0198027	-0.0485522	-0.273158	SPAC823.02	S. pombe SPAC823.02 /DEF=sequence orphan
1775477_at	-0.228321	0.0321223	-0.0570981	0.127535	SPAC6F6.02c	S. pombe SPAC6F6.02c /GEN=pof5 /DEF=F-box protein
1773558_at	0.0694176	-0.0120939	-0.14517	0.0346638	SPBC428.06c	S. pombe SPBC428.06c /DEF=sequence orphan
1775067_at	0.00284004	0.221855	-0.16978	0.0203273	SPAC9.13c	S. pombe SPAC9.13c /GEN=cwf16 /DEF=conserved eukaryotic protein
1775530_at	-0.0889778	0.384818	-0.119343	0.185767	SPAC3G6.03c	S. pombe SPAC3G6.03c /DEF=Maf-like protein
1769438_at	-0.00404803	0.182122	-0.177593	0.0349344	SPBC29A10.02	S. pombe SPBC29A10.02 /DEF=single-strand polynucleotide binding protein (predicted)
1770869_at	0.218926	-0.11038	0.123363	-0.0712303	SPBC31F10.11c	S. pombe SPBC31F10.11c /GEN=cwf4 /DEF=involved in mRNA splicing
1773556_at	-0.0522016	0.0224934	-0.00624911	-0.0638762	SPBC660.13c	S. pombe SPBC660.13c /GEN=ssb1 /DEF=DNA replication factor A complex (subunit 1) (PMID 9111307) (PMID 8702843)
1772063_at	0.0261758	-0.0170596	-0.139753	-0.00354068	SPBC4.04c	S. pombe SPBC4.04c /GEN=mcm2 /DEF=MCM complex subunit (PMID 8298187)
1776219_at	-0.258915	0.507936	-0.51751	0.231464	SPAC25A8.02	S. pombe SPAC25A8.02 /DEF=hypothetical protein
1774004_at	-0.288651	0.054787	-0.148433	0.316553	SPCC1020.13c	S. pombe SPCC1020.13c /DEF=phospholipase (predicted)
1771919_at	0.138224	-0.139735	0.0971756	-0.125261	SPBC887.10	S. pombe SPBC887.10 /GEN=mcs4 /DEF=mitotic catastrophe suppressor
1776499_at	-0.00466887	0.0362625	-0.138379	0.196079	SPAC3A12.05c	S. pombe SPAC3A12.05c /GEN=taf2 /DEF=transcription initiation factor activity
1778230_at	-0.149936	0.049373	-0.278885	0.107154	SPAC343.03	S. pombe SPAC343.03 /GEN=apc11 /DEF=anaphase-promoting complex (APC) (PMID 12477395)
1773304_at	-0.0733423	0.104829	-0.150936	0.0989068	SPAC7D4.07c	S. pombe SPAC7D4.07c /GEN=trx2 /DEF=thioredoxin I (PMID 12020831)
1778239_at	0.116836	0.05546	-0.00973161	-0.396263	SPBPB10D8.02c	S. pombe SPBPB10D8.02c /DEF=arylsulfatase (predicted)
1777419_at	0.331316	-0.375236	0.212362	-0.0417341	SPAC1B9.03c	S. pombe SPAC1B9.03c /DEF=RNA-binding protein
1776435_at	-0.0619329	0.356335	-0.355083	0.211967	SPAC1834.09	S. pombe SPAC1834.09 /DEF=sequence orphan
1777103_at	-0.158425	0.0172777	-0.135192	0.188388	SPAC13A11.05	S. pombe SPAC13A11.05 /DEF=cytosol aminopeptidase
1777050_at	-0.525563	0.410595	-0.812387	0.0865415	SPAPB24D3.10c	S. pombe SPAPB24D3.10c /GEN=agl1 /DEF=alpha-glucosidase
1779458_at	-0.020339	-0.0695082	0.104992	0.0129226	SPBC1271.04c	S. pombe SPBC1271.04c /DEF=deoxyhypusine synthase
1776163_at	0.0506643	-0.0233129	0.0363337	0.00615152	SPCC191.03c	S. pombe SPCC191.03c /DEF=sequence orphan
1779838_at	0.194556	-0.0243073	0.214455	-0.211868	SPBPB10D8.03	S. pombe SPBPB10D8.03 /DEF=pseudo transporter
1777715_at	-0.053573	0.0347217	-0.166365	0.184658	SPCC1322.06	S. pombe SPCC1322.06 /GEN=kap113 /DEF=karyopherin
1774498_at	0.199543	-0.145613	0.0891155	-0.0114123	SPBC11G11.03	S. pombe SPBC11G11.03 /DEF=60S acidic ribosomal protein (predicted)
1769712_at	-0.115777	-0.00773748	-0.0120875	0.269577	SPAC19A8.06	S. pombe SPAC19A8.06 /DEF=conserved fungal protein
1776111_at	0.237106	0.297563	-0.164498	-0.194164	SPAP27G11.08c	S. pombe SPAP27G11.08c /DEF=sequence orphan
1778266_at	0.229538	-0.0695594	0.211887	-0.105556	SPCC550.01c	S. pombe SPCC550.01c /DEF=CHCH domain
1777487_at	0.00608031	0.00972684	-0.00942771	0.0204366	SPAC890.08	S. pombe SPAC890.08 /GEN=rpl31 /DEF=60S ribosomal protein L31
1772498_at	0.37281	0.0395136	0.304795	-0.12631	SPAC13F5.03c	S. pombe SPAC13F5.03c /DEF=glycerol dehydrogenase (Phlippen, Stevens, Wolf, Zimmermann manuscript in preparation)
1770135_at	0.343077	0.104458	-0.183034	-0.3656	SPBC725.06c	S. pombe SPBC725.06c /DEF=serinethreonine protein kinase (predicted)
1779701_at	0.0345971	0.307091	-0.1998	-0.0439491	SPAC20H4.07	S. pombe SPAC20H4.07 /GEN=rhp57 /DEF=RecA family
1773791_at	-0.0784585	-0.362122	0.115053	0.135132	SPAC589.05c	S. pombe SPAC589.05c /DEF=conserved protein
1771797_at	-0.110298	0.0522985	-0.330184	0.318236	SPBC1734.16c	S. pombe SPBC1734.16c /GEN=pst3 /DEF=SIN3 family co-repressor
1777127_at	0.00861581	-0.139666	-0.0670586	0.148409	SPAC4F8.13c	S. pombe SPAC4F8.13c /GEN=rng2 /DEF=IQGAP
1775680_at	-0.0137838	0.16537	-0.256033	0.269512	SPAC5D6.02c	S. pombe SPAC5D6.02c /DEF=sequence orphan
1770386_at	0.273385	-0.0819213	0.270615	-0.0892293	SPAC2G11.15c	S. pombe SPAC2G11.15c /DEF=RNA methyltransferase activity (predicted)
1776775_at	0.256852	-0.28038	0.483422	-0.124103	SPAC1782.02c	S. pombe SPAC1782.02c /DEF=hypothetical protein
1773103_at	0.00624816	-0.139831	0.00728035	0.0932623	SPCC825.03c	S. pombe SPCC825.03c /GEN=psy1 /DEF=SNARE
1776373_at	0.13635	-0.316565	-0.156953	0.0291764	SPAC23A1.02c	S. pombe SPAC23A1.02c /DEF=calcineurin-like phosphoesterase
1774816_s_at	-0.489851	0.33352	-0.407168	0.444399	SPBC19G7.12c	S. pombe SPBC19G7.12c /DEF=sequence orphan
1776494_at	-0.0341756	0.0191469	-0.151942	0.0258903	SPAC8F11.06	S. pombe SPAC8F11.06 /DEF=hypothetical protein
1771370_at	-0.0362504	0.0569588	-0.27047	-0.0242929	SPAC1F5.04c	S. pombe SPAC1F5.04c /GEN=cdc12 /DEF=formin
1779013_at	0.046087	0.177094	-0.155161	-0.0581443	SPCC1235.10c	S. pombe SPCC1235.10c /GEN=sec6 /DEF=localization exocyst (predicted)
1773990_at	0.560226	0.0790976	0.42509	-0.264949	SPAC5D6.10c	S. pombe SPAC5D6.10c /DEF=dubious
1771131_at	-0.0563587	-0.0266469	-0.205595	0.151932	SPCC895.05	S. pombe SPCC895.05 /GEN=for3 /DEF=formin
1776972_at	0.146812	0.0965468	-0.202193	-0.0413221	SPBC216.01c	S. pombe SPBC216.01c /DEF=conserved eukaryotic protein
1778983_at	-0.0745233	-0.260682	0.125718	0.0925614	SPCC16A11.11	S. pombe SPCC16A11.11 /GEN=mrpl31 /DEF=mitochondrial ribosomal protein subunit YmL31
1773156_at	-0.62357	0.0249036	-0.40804	0.579569	SPAC4G8.13c	S. pombe SPAC4G8.13c /GEN=prz1 /DEF=transcription factor (PMID 12637524)
1779780_at	-0.0976575	0.0957715	-0.145435	0.0737104	SPBC1604.05	S. pombe SPBC1604.05 /GEN=pgi1 /DEF=glucose-6-phosphate isomerase (predicted)
1770461_at	0.173731	-0.0172396	0.0913537	-0.097971	SPBC15C4.01c	S. pombe SPBC15C4.01c /GEN=oca3 /DEF=conserved eukaryotic protein
1774262_at	-0.630072	0.636188	-0.718902	0.776199	SPBC3H7.08c	S. pombe SPBC3H7.08c /DEF=sequence orphan
1777586_at	-0.0693979	0.0394462	-0.179923	0.0128934	SPAPJ696.02	S. pombe SPAPJ696.02 /DEF=actin cortical patch component (predicted) (PMID 12388763)
1773032_at	-0.476941	0.178903	-0.344356	0.649809	SPBC15C4.06c	S. pombe SPBC15C4.06c /DEF=zinc finger protein
1771379_at	-0.0379658	0.00896295	-0.0594565	0.0232509	SPAC1F8.07c	S. pombe SPAC1F8.07c /DEF=pyruvate decarboxylase (predicted)
1774566_at	0.166837	-0.0545006	0.0362406	-0.0607945	SPAC343.14c	S. pombe SPAC343.14c /DEF=translation initiation factor
1774636_s_at	0.950954	-0.506982	1.16873	0.0677436	SPBC1711.01c	S. pombe SPBC1711.01c /GEN=matmi /DEF=mating-type m-specific polypeptide mi
1776327_at	-0.0349604	0.0348991	-0.426323	0.155983	SPBC887.11	S. pombe SPBC887.11 /DEF=tRNA pseudouridylate synthase (predicted)
1771669_at	-0.127512	0.0748927	-0.15181	0.147593	SPBC365.15	S. pombe SPBC365.15 /GEN=alp4 /DEF=gamma tubulin complex
1770028_at	-0.00585047	-0.0201909	-0.265688	0.0210616	SPAC3A12.02	S. pombe SPAC3A12.02 /DEF=inorganic pyrophosphatase
1777070_at	0.28208	-0.126463	-0.167795	-0.20456	SPBC1778.05c	S. pombe SPBC1778.05c /DEF=sequence orphan
1771008_at	-0.344982	0.159417	-0.268908	0.428533	SPAC144.17c	S. pombe SPAC144.17c /DEF=6-phosphofructo-2-kinase
1776762_at	0.00880687	0.088521	-0.373226	0.000870705	SPCC576.13	S. pombe SPCC576.13 /DEF=chromatin remodeling complex
1778828_at	0.154889	-0.0280155	0.0724414	0.023351	SPBC119.10	S. pombe SPBC119.10 /DEF=asparagine synthetase
1772157_at	-0.280515	0.0167828	-0.117549	0.443988	SPAC821.13c	S. pombe SPAC821.13c /DEF=P-type ATPase (PMID 12707717)
1774389_at	-0.031647	-0.00439866	-0.0468067	0.00820351	SPCC962.04	S. pombe SPCC962.04 /GEN=rps1201 /DEF=40S ribosomal protein S12
1775621_at	0.460011	-0.14298	0.323014	-0.0535536	SPAC2C4.11c	S. pombe SPAC2C4.11c /GEN=rbp28 /DEF=RNA-binding protein
1774318_at	0.0809972	-0.451027	0.258871	0.0326376	SPCC553.03	S. pombe SPCC553.03 /DEF=AAA family ATPase
1774792_at	0.399554	-0.536761	1.18574	-0.0359465	SPAC22A12.06c	S. pombe SPAC22A12.06c /DEF=DUF341
1769589_at	0.237873	-0.359546	0.0781024	-0.0315043	SPAC2F3.03c	S. pombe SPAC2F3.03c /GEN=rpa49 /DEF=localization DNA-directed RNA polymerase I complex (subunit)
1776336_s_at	-0.692445	1.53676	-2.09836	0.589439	SPBCPT2R1.02	S. pombe SPBCPT2R1.02 /DEF=hypothetical protein
1777098_at	0.00403786	-0.0242561	0.0138175	0.0626415	SPAC17A5.15c	S. pombe SPAC17A5.15c /DEF=glutamate-tRNA ligase (predicted)
1777600_s_at	0.482622	0.446018	-0.639242	-0.254582	SPAC1556.06b	S. pombe SPAC1556.06b /GEN=meu2 /DEF=meiotic expression upregulated (PMID 11376151)
1780203_at	0.232088	-0.107217	0.0249062	-0.0310202	SPAC3G9.05	S. pombe SPAC3G9.05 /DEF=GIT repeat protein (SMART)
1772895_at	-0.0589285	0.0640971	-0.0618502	-0.0446142	SPAC13G6.04	S. pombe SPAC13G6.04 /GEN=tim8 /DEF=TIM22 inner membrane protein import complex
1779547_at	0.0339944	0.172486	-0.304057	-0.00991154	SPAC29A4.19c	S. pombe SPAC29A4.19c /DEF=P-type ATPase (PMID 12707717)
1779164_at	0.0118357	-0.478774	0.0937061	-0.0725981	SPBC146.06c	S. pombe SPBC146.06c /DEF=conserved eukaryotic protein
1770617_at	0.169871	-0.0105168	0.0468445	-0.274831	SPAC1A6.06c	S. pombe SPAC1A6.06c /GEN=meu31 /DEF=meiotic expression upregulated
1774577_at	0.280121	-0.14155	0.106188	-0.0153068	SPAC1805.14	S. pombe SPAC1805.14 /DEF=sequence orphan
1776205_at	-0.126801	0.262511	-0.283237	0.12724	SPCC5E4.03c	S. pombe SPCC5E4.03c /GEN=taf72 /DEF=transcription initiation factor activity
1779726_at	-0.144821	0.235632	-0.561327	0.137882	SPAC16E8.03	S. pombe SPAC16E8.03 /GEN=gna1 /DEF=glucosamine-phosphate N-acetyltransferase
1772008_at	-0.264477	0.381187	-0.534473	0.28412	SPAC23E2.02	S. pombe SPAC23E2.02 /DEF=conserved eukaryotic protein
1772761_at	0.0800537	-0.00360457	-0.0540412	-0.0607313	SPBC30D10.18c	S. pombe SPBC30D10.18c /GEN=rpl102 /DEF=60S ribosomal protein L10
1771420_at	-0.0564553	0.21325	-0.153394	0.000318209	SPBP4H10.04	S. pombe SPBP4H10.04 /GEN=ppb1 /DEF=serinethreonine protein phosphatase (catalytic subunit)
1772113_at	0.0356798	-0.0764132	-0.0105295	0.0179005	SPAC26F1.13c	S. pombe SPAC26F1.13c /DEF=leucine-tRNA ligase (predicted)
1775562_at	-0.0120211	0.00150331	-0.0296904	0.134915	SPAC6B12.12	S. pombe SPAC6B12.12 /GEN=tom70 /DEF=mitochondrial TOM complex component
1779642_at	0.178626	0.0380723	-0.168376	0.015797	SPBC691.03c	S. pombe SPBC691.03c /GEN=apl3 /DEF=adaptin
1779966_at	-0.0765902	0.141238	-0.216014	0.383209	SPCC736.14	S. pombe SPCC736.14 /GEN=dis1 /DEF=microtubule-associated protein (PMID 7628693)
1775281_at	0.128426	-0.0507959	-0.273326	0.0317558	SPBC14C8.08c	S. pombe SPBC14C8.08c /DEF=dubious
1769934_at	0.0656722	-0.390551	0.229229	0.00735696	SPBC14F5.13c	S. pombe SPBC14F5.13c /DEF=alkaline phosphatase activity (predicted)
1772834_at	-0.806786	0.667549	-0.910583	0.748122	SPAC3A11.10c	S. pombe SPAC3A11.10c /DEF=microsomal dipeptidase (predicted)
1774795_at	0.625065	0.679915	-0.762839	-0.577641	SPCC1919.11	S. pombe SPCC1919.11 /DEF=src (SH3) homology domain
1779240_at	-0.350675	-0.316764	0.0739943	0.219408	SPCC4B3.17	S. pombe SPCC4B3.17 /GEN=cbp3 /DEF=ubiquinol cytochrome c reductase assembly protein
1772270_at	0.154688	-0.141045	0.0160885	-0.0544882	SPCC736.09c	S. pombe SPCC736.09c /DEF=similar to translin-associated protein x
1779729_at	-0.136243	-0.128439	-0.0510063	0.0529178	SPAC1952.07	S. pombe SPAC1952.07 /GEN=rad1 /DEF=involved in DNA repair (PMID 7254221)
1769498_at	0.172728	0.177143	-0.412185	-0.0198523	SPAC8F11.03	S. pombe SPAC8F11.03 /GEN=swi4 /DEF=MutS family
1779954_at	-0.850219	0.238192	-0.732427	0.81503	SPCPB1C11.02	S. pombe SPCPB1C11.02 /DEF=amino acid permease family (predicted)
1769316_s_at	0.158347	0.663492	-1.01034	-0.46723	SPAC750.05c	S. pombe SPAC750.05c /DEF=telomeric duplication
1778318_at	-0.158061	0.115487	-0.124254	0.311196	SPAC14C4.14	S. pombe SPAC14C4.14 /GEN=atp1 /DEF=F1-ATPase alpha subunit (PMID 1824697)
1772118_at	-0.0702359	0.0114721	-0.13414	0.331564	SPBC32F12.09	S. pombe SPBC32F12.09 /GEN=rum1 /DEF=CDK inhibitor
1771071_at	0.148613	0.0361687	-0.230971	-0.231177	SPBC18E5.15	S. pombe SPBC18E5.15 /DEF=pseudogene
1770969_at	-0.906824	0.184381	-0.51965	0.810314	SPAC13C5.05c	S. pombe SPAC13C5.05c /DEF=N-acetylglucosamine-phosphate mutase (putative)
1772918_at	-0.291667	0.325493	-0.419916	0.231961	SPBC16H5.12c	S. pombe SPBC16H5.12c /DEF=calcineurin-like phosphoesterase (Pfam)
1776738_at	-0.028985	0.142798	-0.427731	0.177727	SPAC13F5.01c	S. pombe SPAC13F5.01c /GEN=msh1 /DEF=MutS family
1774884_at	0.034811	-0.413179	0.200161	-0.00808875	SPAC1399.05c	S. pombe SPAC1399.05c /DEF=zinc finger protein
1772434_at	0.00545883	-0.130661	-0.0802609	0.114199	SPBC13E7.03c	S. pombe SPBC13E7.03c /DEF=SAM domain (sterile alpha motif)
1770389_at	-0.0514962	-0.374165	0.273143	0.011124	SPAC1F12.08	S. pombe SPAC1F12.08 /DEF=cytidylyltransferase (predicted)
1775841_at	0.156907	-0.179831	0.138602	-0.0964457	SPBC18H10.04c	S. pombe SPBC18H10.04c /GEN=sce3 /DEF=translation initiation factor
1771786_at	0.499195	0.0471387	-0.0169145	-0.373328	SPAC6C3.07	S. pombe SPAC6C3.07 /DEF=sequence orphan
1777333_at	0.0139796	-0.016661	0.0347878	-0.128282	SPBC577.14c	S. pombe SPBC577.14c /GEN=spa1 /DEF=ornithine decarboxylase antizyme (PMID 9769097)
1770504_at	0.128956	-0.23706	0.109743	-0.133253	SPCC1223.14	S. pombe SPCC1223.14 /DEF=chorismate synthase (predicted)
1777965_at	0.214146	-0.035037	-0.0708685	0.00614961	SPAC2G11.12	S. pombe SPAC2G11.12 /GEN=hus2 /DEF=RecQ type DNA helicase
1771146_at	-0.106952	0.395044	-0.291486	0.123163	SPBC685.05	S. pombe SPBC685.05 /DEF=phosphatidylinositol N-acetylglucosaminyltransferase subunit H (predicted)
1772124_at	-0.375744	0.321597	-0.383823	0.391516	SPAC9E9.11	S. pombe SPAC9E9.11 /GEN=plr1 /DEF=pyridoxal reductase (PMID 10438489)
1776222_at	0.10542	-0.0111402	0.19477	-0.0639308	SPAC227.05	S. pombe SPAC227.05 /DEF=prefoldin (subunit 4)
1771122_at	-0.244926	0.34801	-0.168066	0.105275	SPAC24H6.08	S. pombe SPAC24H6.08 /DEF=sequence orphan
1779293_at	0.0436929	-0.2311	0.0470638	0.0580215	SPCC613.02	S. pombe SPCC613.02 /DEF=transporter
1774281_at	0.0735658	0.181466	-0.162725	-0.0502396	SPBC29A10.12	S. pombe SPBC29A10.12 /DEF=conserved eukaryotic protein
1772843_at	0.061552	-0.00609493	-0.0659647	0.00870037	SPBC21C3.06	S. pombe SPBC21C3.06 /DEF=sequence orphan
1780039_at	0.2556	-0.521439	0.380139	-0.240258	SPAC26H5.13c	S. pombe SPAC26H5.13c /DEF=hypothetical protein
1774569_at	0.0776243	0.0563939	-0.104522	0.021581	SPCC70.09c	S. pombe SPCC70.09c /DEF=conserved fungal protein
1769489_at	0.18576	-0.0580718	0.133498	-0.0129296	SPCC1020.04c	S. pombe SPCC1020.04c /GEN=rpb6 /DEF=DNA-directed RNA polymerase (I, II, and III subunit)
1771665_at	0.151653	-0.137756	0.225608	-0.210633	SPCC965.13	S. pombe SPCC965.13 /DEF=transporter
1777073_at	0.0998904	-0.0230592	0.0707137	0.0104014	SPBC16A3.01	S. pombe SPBC16A3.01 /GEN=spn3 /DEF=septin (predicted)
1779518_at	0.349951	-0.51593	0.256622	-0.118398	SPBC3B9.03	S. pombe SPBC3B9.03 /DEF=GTP binding
1776784_at	0.252405	-0.280107	0.0533476	-0.11119	SPAC4F10.06	S. pombe SPAC4F10.06 /DEF=hypothetical protein
1778864_at	0.140173	0.0131327	-0.0426064	-0.259199	SPAC23C11.07	S. pombe SPAC23C11.07 /DEF=sequence orphan
1770608_at	-0.00377846	0.533699	-0.31884	-0.0278378	SPAC9G1.13c	S. pombe SPAC9G1.13c /DEF=Myb family
1773133_at	-0.698532	1.39065	-1.47876	0.619788	SPAC27D7.09c	S. pombe SPAC27D7.09c /DEF=predicted N-terminal signal sequence
1774104_s_at	-0.771827	1.36073	-1.47272	0.553729	SPAC27D7.09c	S. pombe SPAC27D7.09c /DEF=predicted N-terminal signal sequence
1776106_at	0.00959365	0.0702858	-0.151795	-0.000997543	SPBC30D10.12c	S. pombe SPBC30D10.12c /GEN=rsm27 /DEF=mitochondrial ribosomal protein subunit s27
1772332_at	0.103333	-0.195397	0.0559689	-0.0140689	SPAC10F6.03c	S. pombe SPAC10F6.03c /DEF=CTP synthase (predicted)
1778786_at	-0.0938393	0.0957441	-0.329244	0.0882556	SPAC343.09	S. pombe SPAC343.09 /DEF=UBX domain
1774831_at	-0.0632544	-0.0321083	0.109266	0.0469112	SPCC4G3.04c	S. pombe SPCC4G3.04c /GEN=coq5 /DEF=C-methytransferase (predicted)
1776074_at	-0.0512931	0.0222362	-0.295246	0.374781	SPAC22G7.07c	S. pombe SPAC22G7.07c /DEF=adenosine-methyltransferase S-adenosylmethionine-binding subunit
1776247_at	0.149514	-0.0788752	0.117587	-0.0350135	SPAC1782.11	S. pombe SPAC1782.11 /DEF=adenosine-5-phosphosulfate 3-phosphotransferase (adenylylsulfate kinase) (predicted)
1779352_at	0.030057	-0.177451	0.11559	0.120335	SPAC13G7.07	S. pombe SPAC13G7.07 /DEF=sequence orphan
1774013_at	-0.100737	-0.150021	0.0483042	0.113693	SPAC17H9.09c	S. pombe SPAC17H9.09c /GEN=ras1 /DEF=GTPase
1773067_at	-0.0293875	-0.66266	-0.0180766	0.0615336	SPBC3F6.01c	S. pombe SPBC3F6.01c /DEF=serinethreonine protein phosphatase (predicted)
1774680_at	0.264832	-0.463964	0.373816	-0.12613	SPAC22H10.08	S. pombe SPAC22H10.08 /DEF=hypothetical protein
1778489_at	-0.136386	0.0843337	-0.148946	0.174128	SPBC146.13c	S. pombe SPBC146.13c /GEN=myo1 /DEF=myosin (type I)
1774735_at	-0.0836687	0.266847	-0.141393	0.0624647	SPBC887.09c	S. pombe SPBC887.09c /DEF=leucine-rich repeat protein
1775888_at	-0.175838	-0.159483	0.135386	0.145717	SPBC12C2.13c	S. pombe SPBC12C2.13c /GEN=fnx1 /DEF=MFS multidrug efflux transporter
1771178_at	-0.823934	0.138925	-0.302126	0.424554	SPAC630.04c	S. pombe SPAC630.04c /DEF=dubious
1773024_at	0.0312319	-0.102437	0.0167793	0.0255877	SPAC21E11.08	S. pombe SPAC21E11.08 /GEN=lcb2 /DEF=serine palmitoyltransferase (PMID 8921873) (predicted)
1769605_at	-0.0775153	0.0756318	-0.125162	0.0902948	SPAC8E11.02c	S. pombe SPAC8E11.02c /GEN=rad24 /DEF=involved in DNA repair
1773374_at	0.124717	-0.189353	0.107884	-0.0958722	SPBC1539.08	S. pombe SPBC1539.08 /DEF=ADP-ribosylation factor (predicted)
1772480_at	0.110851	-0.022296	0.0235875	0.0114806	SPAC1687.15	S. pombe SPAC1687.15 /GEN=gsk3 /DEF=serinethreonine protein kinase
1771774_at	-0.0369473	0.00429249	-0.0319141	0.0316254	SPAC823.15	S. pombe SPAC823.15 /GEN=ppa1 /DEF=serinethreonine protein phosphatase (minor) (catalytic subunit)
1778242_at	-0.306113	0.112181	-0.273331	0.140557	SPBP35G2.11c	S. pombe SPBP35G2.11c /DEF=zinc finger protein
1772037_at	-0.0112162	0.212309	-0.0166721	-0.129489	SPBC1271.14	S. pombe SPBC1271.14 /DEF=glutamate N-acetyltransferase (predicted)
1770663_at	-0.194396	-0.98101	0.195057	0.200883	SPBC418.02	S. pombe SPBC418.02 /DEF=N-acetyltransferase complex (putative)
1779022_at	0.0411901	0.0489149	-0.174643	-0.00750542	SPBC15D4.10c	S. pombe SPBC15D4.10c /DEF=zinc finger protein
1778926_at	0.119996	-0.141964	0.945073	-0.0560071	SPAC3G6.05	S. pombe SPAC3G6.05 /DEF=Mvp17PMP22 family
1779788_at	-0.131657	-0.304554	0.112737	0.207835	SPAC1093.03	S. pombe SPAC1093.03 /DEF=polyphosphoinositide phosphatase activity (predicted)
1775438_at	0.0667814	0.0154397	-0.204998	-0.0306212	SPCC18B5.09c	S. pombe SPCC18B5.09c /DEF=dubious
1769491_at	-0.353735	0.0689831	-0.21753	0.15151	SPBC17G9.06c	S. pombe SPBC17G9.06c /DEF=acetyltransferase (predicted)
1779592_at	-0.141562	0.178549	-0.403611	0.141966	SPAC1006.03c	S. pombe SPAC1006.03c /DEF=hypothetical protein
1776112_at	0.0991726	-0.0623945	-0.227394	0.16806	SPBC1683.13c	S. pombe SPBC1683.13c /DEF=transcriptional regulator (predicted)
1777914_at	0.0547854	-0.0979163	-0.138484	0.0321223	SPAC22G7.02	S. pombe SPAC22G7.02 /GEN=kap111 /DEF=karyopherin
1775232_at	-0.0365674	0.172587	-0.309083	0.03011	SPAPYUG7.02c	S. pombe SPAPYUG7.02c /GEN=sin1 /DEF=stress activated map kinase interacting protein
1777354_at	0.241799	-0.0755361	-0.0911764	-0.00243823	SPAC664.14	S. pombe SPAC664.14 /DEF=Amt ammonium transporter
1770823_at	-0.324816	0.265492	-0.363457	0.196906	SPAC29E6.08	S. pombe SPAC29E6.08 /GEN=tbp1 /DEF=TATA-binding protein (TBP)
1773704_at	-0.279302	0.271427	-0.392734	0.154739	SPAC17C9.12	S. pombe SPAC17C9.12 /DEF=MSP domain
1776723_at	0.0737499	-0.0182953	-0.204014	-0.00794125	SPBC409.16c	S. pombe SPBC409.16c /DEF=dubious
1775972_at	0.210748	-0.15397	0.316662	-0.156002	SPBC18H10.02	S. pombe SPBC18H10.02 /GEN=lcf1 /DEF=long-chain-fatty-acid-CoA ligase activity (predicted)
1771256_at	-0.0190751	0.0147394	-0.0223548	0.0112578	SPAC8C9.08	S. pombe SPAC8C9.08 /GEN=rps5 /DEF=40S ribosomal protein S5
1778413_s_at	-0.0251554	-0.00793171	-0.0328401	0.0100152	SPAC8C9.08	S. pombe SPAC8C9.08 /GEN=rps5 /DEF=40S ribosomal protein S5
1779953_at	-0.124869	0.201107	-0.242919	0.313648	SPBC16E9.02c	S. pombe SPBC16E9.02c /DEF=CUE domain protein
1771336_at	-0.0515919	-0.519485	0.287879	0.0257924	SPAC1002.01	S. pombe SPAC1002.01 /DEF=conserved fungal protein
1779311_at	-0.105992	0.141201	-0.0353489	0.55864	SPBC25H2.09	S. pombe SPBC25H2.09 /DEF=sequence orphan
1775171_at	-0.0554682	0.0384798	-0.0424655	0.0458835	SPCC285.08	S. pombe SPCC285.08 /GEN=ret2 /DEF=coatomer (delta subunit) (putative)
1775145_at	-0.158516	-0.237953	0.143936	0.161537	SPAC24B11.06c	S. pombe SPAC24B11.06c /GEN=sty1 /DEF=serinethreonine protein kinase
1774741_at	-0.175282	0.0363661	-0.183743	0.35916	SPAC2C4.10c	S. pombe SPAC2C4.10c /DEF=sequence orphan
1770972_at	0.671078	-0.0441112	-0.0269566	-0.425149	SPAC26F1.05	S. pombe SPAC26F1.05 /DEF=sequence orphan
1778676_at	0.103497	-0.0726086	1.02533	0.119828	SPBC1683.06c	S. pombe SPBC1683.06c /DEF=inosine-uridine preferring nucleoside hydrolase (predicted)
1779975_at	-0.0925233	0.270295	-0.0655435	0.136146	SPAC2E12.02	S. pombe SPAC2E12.02 /GEN=hsf1 /DEF=transcriptional activator
1776569_at	0.155748	-0.477634	-0.065026	-0.025198	SPAC17C9.02c	S. pombe SPAC17C9.02c /GEN=lys7 /DEF=alpha-aminoadipate reductase-phosphopantetheinyl transferase (predicted)
1775773_at	0.292908	-0.0170215	-0.0728836	-0.0142126	SPBC1348.14c	S. pombe SPBC1348.14c /DEF=hexose transporter (predicted)
1770815_at	0.213695	-0.0579917	0.119323	-0.194104	SPCC1020.11c	S. pombe SPCC1020.11c /DEF=conserved eukaryotic protein
1778873_at	-0.0496426	-0.0296322	-0.0223379	0.0995518	SPCC338.15	S. pombe SPCC338.15 /DEF=dolichyl-di-phosphooligosaccharide-protein glycotransferase subunit (predicted)
1771226_at	-0.141029	0.113514	-0.418371	0.270343	SPCC1393.02c	S. pombe SPCC1393.02c /DEF=hypothetical protein
1777038_at	0.00561746	0.0106462	-0.0167634	-0.0125469	SPAC19B12.04	S. pombe SPAC19B12.04 /GEN=rps3001 /DEF=40S ribosomal protein S30
1771866_x_at	0.0211671	0.0173438	-0.0117118	-0.012853	SPAC19B12.04	S. pombe SPAC19B12.04 /GEN=rps3001 /DEF=40S ribosomal protein S30
1777330_at	-0.0511707	0.0635707	-0.112837	0.0414654	SPCC962.06c	S. pombe SPCC962.06c /GEN=bpb1 /DEF=zinc finger protein
1776398_at	-0.0168813	0.0355686	-0.0364529	0.00672627	SPCC13B11.01	S. pombe SPCC13B11.01 /GEN=adh1 /DEF=alcohol dehydrogenase
1778148_at	-0.15143	0.0578235	-0.130253	0.213555	SPAC14C4.05c	S. pombe SPAC14C4.05c /DEF=hypothetical protein
1777471_at	0.152889	0.138294	-0.0384302	-0.202958	SPCC965.05c	S. pombe SPCC965.05c /GEN=thp1 /DEF=uracil DNA N-glycosylase activity (IDA) (PMID 12711670)
1773689_at	0.16544	-0.171257	0.104914	-0.0275482	SPBC839.08c	S. pombe SPBC839.08c /DEF=phosphatidylinositol glycan, class N (predicted)
1772378_at	-0.00286388	-0.0372496	-0.428184	0.113512	SPBC17D1.04	S. pombe SPBC17D1.04 /DEF=hypothetical protein
1777176_at	-0.0726105	0.203302	-0.252696	0.0111262	SPAC1805.01c	S. pombe SPAC1805.01c /DEF=serinethreonine protein kinase (predicted)
1774836_at	0.0175244	-0.15326	-0.0421276	0.0477273	SPAC12B10.14c	S. pombe SPAC12B10.14c /DEF=serinethreonine protein kinase (predicted)
1780212_at	-0.0102978	-0.00750192	-0.00825246	0.04144	SPBC25H2.05	S. pombe SPBC25H2.05 /DEF=nascent polypeptide-associated complex (alpha subunit) (predicted)
1776851_at	-0.0754372	-0.00344276	-0.326522	0.0146761	SPAPB1A10.11c	S. pombe SPAPB1A10.11c /DEF=glutamyl-tRNA synthetase (predicted)
1769911_at	-0.000610987	0.00754452	-0.349447	0.00942135	SPBC651.10	S. pombe SPBC651.10 /DEF=hypothetical protein
1771115_at	-0.0072546	0.0738789	-0.109411	-0.0122709	SPAC607.07c	S. pombe SPAC607.07c /DEF=hypothetical protein
1770810_at	-0.240346	-0.589614	0.201597	0.477731	SPCC1620.13	S. pombe SPCC1620.13 /DEF=phosphoglycerate mutase family
1776945_at	0.311134	-0.179963	0.181436	-0.0480471	SPAC19B12.11c	S. pombe SPAC19B12.11c /DEF=zinc finger protein
1778875_at	-0.82488	0.986816	-0.869804	0.663074	SPCC191.01	S. pombe SPCC191.01 /DEF=sequence orphan
1774228_at	0.0080239	0.146102	-0.25494	0.0776749	SPAC24C9.04	S. pombe SPAC24C9.04 /DEF=hypothetical protein
1773763_at	-0.0422564	-0.163343	0.0986058	0.899426	SPCC11E10.09c	S. pombe SPCC11E10.09c /DEF=alpha-amylase (predicted)
1771625_at	0.103189	0.00693417	0.0283146	-0.0116847	SPBC8D2.14c	S. pombe SPBC8D2.14c /GEN=sed5 /DEF=SNARE (predicted)
1775205_at	-0.244554	0.0300016	-0.174933	0.241046	SPCC4F11.03c	S. pombe SPCC4F11.03c /DEF=hypothetical protein
1774431_at	-0.489533	0.082531	-0.254141	0.303894	SPAC1006.05c	S. pombe SPAC1006.05c /GEN=och1 /DEF=alpha-1,6-mannosyltransferase (PMID 11231017)
1779731_at	0.84089	0.0984783	-0.00947285	-0.480532	SPBPB2B2.08	S. pombe SPBPB2B2.08 /DEF=sequence orphan
1775093_at	-0.0128148	0.199846	-0.257701	0.0541903	SPAC140.04	S. pombe SPAC140.04 /DEF=hypothetical protein
1775798_at	-0.244406	0.100109	-0.134383	0.733811	SPBC8D2.12c	S. pombe SPBC8D2.12c /DEF=conserved protein
1776726_at	-0.043938	0.103069	-0.339842	-0.0836922	SPAC9E9.14	S. pombe SPAC9E9.14 /GEN=vps24 /DEF=SNF7 family
1777297_at	0.00516287	0.0212955	-0.260522	0.0498161	SPBC1347.04	S. pombe SPBC1347.04 /GEN=tim54 /DEF=TIM22 inner membrane protein import complex
1769714_at	-0.552624	0.311574	-0.635128	0.342121	SPAC1687.14c	S. pombe SPAC1687.14c /DEF=EF hand
1771394_at	-0.00285021	-0.180903	0.0826734	0.024044	SPAC3F10.05c	S. pombe SPAC3F10.05c /DEF=sequence orphan
1776242_at	-0.142769	0.110025	-0.124952	0.335722	SPBC15D4.07c	S. pombe SPBC15D4.07c /GEN=apg9 /DEF=involved in autophagy (predicted)
1769999_at	0.211586	-0.0537144	-0.0600157	-0.0749207	SPBC3B8.09	S. pombe SPBC3B8.09 /DEF=ribonucleoprotein (RNP) complex (predicted) (PMID 12068309)
1777789_at	0.0314589	0.178018	-0.0591475	0.0245301	SPCC13B11.04c	S. pombe SPCC13B11.04c /DEF=glutathione-dependent formaldehyde dehydrogenase (predicted)
1772664_at	-0.0364574	-0.0988353	0.12982	0.0241702	SPCC126.04c	S. pombe SPCC126.04c /DEF=hypothetical protein
1779430_at	-0.029898	0.117356	-0.225137	0.01863	SPAC2F3.10	S. pombe SPAC2F3.10 /DEF=GARP complex (predicted)
1771357_at	-0.286735	0.298808	-0.387326	0.232961	SPAC16E8.13	S. pombe SPAC16E8.13 /DEF=zinc finger protein
1775455_at	-0.0647942	0.196289	-0.0642843	-0.0425275	SPAC29B12.11c	S. pombe SPAC29B12.11c /DEF=orthologue of human WW domain binding protein-2
1778543_at	0.484308	-0.3349	0.267845	-0.0847807	SPBC20F10.10	S. pombe SPBC20F10.10 /DEF=cyclin
1773324_at	-0.0377827	-0.084156	-0.0998437	0.219345	SPBC1778.07	S. pombe SPBC1778.07 /DEF=methyltransferase (predicted)
1774704_at	0.0519654	-0.040644	-0.0713727	0.0814187	SPBC800.09	S. pombe SPBC800.09 /GEN=sum2 /DEF=involved in G2M transition checkpoint (required) (PMID 9832516)
1770830_at	0.40195	-0.125765	0.232588	-0.0285921	SPCC290.02	S. pombe SPCC290.02 /GEN=rpc34 /DEF=localization DNA-directed RNA polymerase III complex (subunit)
1775291_at	0.104688	-0.213483	0.101451	-0.0997556	SPCC364.06	S. pombe SPCC364.06 /DEF=involved in nucleosome assembly (predicted)
1769414_at	0.0230624	-0.0768652	-0.0620117	0.193048	SPAC31F12.01	S. pombe SPAC31F12.01 /DEF=zds family
1776057_at	-0.422814	0.0174484	-0.0235837	0.354783	SPBC2D10.20	S. pombe SPBC2D10.20 /GEN=ubc1 /DEF=ubiquitin conjugating enzyme
1779463_at	-0.0672843	-0.228001	0.140965	0.324615	SPBC1709.20	S. pombe SPBC1709.20 /DEF=RNase P and RNase MRP subunit
1775840_at	0.146755	-0.1163	0.0867945	-0.231533	SPAC19G12.06c	S. pombe SPAC19G12.06c /GEN=hta2 /DEF=histone H2A (beta)
1776521_at	0.30763	-0.149779	0.0986287	-0.0510677	SPBP8B7.10c	S. pombe SPBP8B7.10c /DEF=hypothetical protein
1771342_at	-0.170239	0.0666199	-0.188961	0.304174	SPAC607.06c	S. pombe SPAC607.06c /DEF=metallopeptidase
1773551_at	-0.0308358	0.0660582	-0.186978	0.0196063	SPBP8B7.17c	S. pombe SPBP8B7.17c /DEF=TENATHI domain
1775827_at	-0.0709616	-0.02574	0.00768503	0.398817	SPCC1620.12c	S. pombe SPCC1620.12c /DEF=GTPase activating protein (predicted)
1769970_at	0.0566915	0.0300983	-0.230283	0.0419881	SPBC27B12.12c	S. pombe SPBC27B12.12c /DEF=metal ion transporter (predicted)
1770103_at	0.0539236	0.0575368	-0.119337	-0.00604661	SPCC550.09	S. pombe SPCC550.09 /DEF=pex24 family
1770989_at	0.275016	0.0218846	0.058569	-0.176162	SPCC553.07c	S. pombe SPCC553.07c /DEF=translesion DNA repair polymerase (predicted)
1778559_at	0.387355	-0.181079	0.163609	-0.0325677	SPBC1711.07	S. pombe SPBC1711.07 /DEF=WD repeat protein
1778028_at	0.111319	-0.123073	0.161615	0.0244137	SPCC777.11	S. pombe SPCC777.11 /DEF=sequence orphan
1777619_at	-0.0522254	0.0296748	-0.154646	0.180952	SPCC24B10.10c	S. pombe SPCC24B10.10c /DEF=AAA family ATPase
1780020_at	-0.0150709	-0.00230122	-0.0470244	-0.00105031	SPBC1685.09	S. pombe SPBC1685.09 /GEN=rps29 /DEF=40S ribosomal protein S29
1776259_at	-1.40642	0.451928	-1.05453	0.924031	SPBC215.11c	S. pombe SPBC215.11c /DEF=aldoketo reductase
1771021_at	0.00903988	-0.293169	-0.0844129	0.259116	SPAC6F12.11c	S. pombe SPAC6F12.11c /GEN=sfc1 /DEF=transcription factor
1774198_at	0.0501992	-0.710437	0.324187	0.200236	SPBC211.04c	S. pombe SPBC211.04c /GEN=mcm6 /DEF=MCM complex subunit (PMID 9366552)
1779530_at	-0.07525	-0.444037	0.112432	0.021575	SPAC22G7.04	S. pombe SPAC22G7.04 /GEN=ubp13 /DEF=WD repeat protein (SMART)
1775723_at	0.0578934	-0.33658	0.0583649	0.208041	SPAC29E6.02	S. pombe SPAC29E6.02 /GEN=prp3 /DEF=U4U6 x U5 tri-snRNP complex (predicted)
1777326_at	0.153272	0.409048	-0.240284	-0.113501	SPCC18.11c	S. pombe SPCC18.11c /GEN=sdc1 /DEF=SET1 complex (TAP) (PMID 12488447)
1778394_at	0.125157	-0.105223	-0.233833	0.0319198	SPBC14C8.11c	S. pombe SPBC14C8.11c /DEF=sequence orphan
1771456_at	0.217012	-0.0513859	0.166315	-0.0307407	SPAC3A11.03	S. pombe SPAC3A11.03 /DEF=methyltransferase (predicted)
1770061_at	0.100907	0.0714719	0.0691306	-0.181564	SPAC57A10.04	S. pombe SPAC57A10.04 /DEF=sequence orphan
1775404_at	-0.260637	0.237742	-0.350543	0.31672	SPAC17G8.14c	S. pombe SPAC17G8.14c /GEN=pck1 /DEF=serinethreonine protein kinase
1777229_at	-0.133666	0.123574	-0.198918	0.213963	SPBC216.04c	S. pombe SPBC216.04c /DEF=methionine sulfoxide (predicted) (PMID 11929995)
1771259_at	0.852979	-0.383333	0.944476	0.007061	SPMIT.10	S. pombe SPMIT.10 /GEN=atp9 /DEF=ATPase (subunit 9)
1774244_at	0.00537904	0.0178696	0.0135288	0.0348361	SPAC589.10c	S. pombe SPAC589.10c /DEF=ubiquitin family protein
1778972_s_at	-0.0112623	-0.00287565	-0.0261224	0.00380452	SPAC589.10c	S. pombe SPAC589.10c /DEF=ubiquitin family protein
1772799_at	0.106796	-0.482327	0.382288	0.0431913	SPBC1711.09c	S. pombe SPBC1711.09c /DEF=hypothetical protein
1773111_at	0.105924	0.120984	-0.00198142	-0.24524	SPAC5H10.11	S. pombe SPAC5H10.11 /GEN=gmh1 /DEF=galactosyltransferase
1779361_at	-0.138006	0.280161	-0.174165	0.332519	SPBC26H8.12	S. pombe SPBC26H8.12 /DEF=cytochrome c heme lyase (predicted)
1778258_at	-0.19192	0.681022	-0.288872	0.38392	SPAC13C5.04	S. pombe SPAC13C5.04 /DEF=glutamine amidotransferase (predicted)
1775784_at	0.0863311	-0.131853	0.129444	-0.0225859	SPCC1739.01	S. pombe SPCC1739.01 /DEF=zinc finger protein
1771938_at	-0.142701	0.330206	-0.457741	0.104252	SPAC23C4.16c	S. pombe SPAC23C4.16c /DEF=lipase (predicted)
1779730_at	0.368643	-0.0435486	0.0379448	-0.145674	SPBC713.10	S. pombe SPBC713.10 /GEN=tim16 /DEF=TIM23 translocase complex
1770801_at	-0.0866013	0.159349	-0.204394	-0.043663	SPBC29A10.11c	S. pombe SPBC29A10.11c /GEN=vps902 /DEF=guanyl-nucleotide exchange factor activity (predicted)
1774562_at	0.11773	0.0585127	-0.167606	-0.00306861	SPCC962.02c	S. pombe SPCC962.02c /GEN=cut17 /DEF=survivin
1771605_at	0.223498	-0.0158685	0.266221	-0.105407	SPAC630.10	S. pombe SPAC630.10 /DEF=conserved fungal protein
1778234_at	-0.0673908	-0.0525182	0.129506	0.109483	SPCC285.05	S. pombe SPCC285.05 /DEF=conserved protein
1776890_at	0.122267	-0.0224355	0.0170609	-0.0613438	SPCC622.01c	S. pombe SPCC622.01c /DEF=sequence orphan
1773351_at	0.450698	-0.178511	0.338995	-0.0616096	SPAC22E12.08	S. pombe SPAC22E12.08 /GEN=rrn10 /DEF=RNA polymerase I upstream activation factor complex
1773428_at	0.237016	-0.634346	0.312823	-0.183299	SPBC28E12.04	S. pombe SPBC28E12.04 /DEF=hypothetical protein
1778690_at	0.124498	-0.165627	0.0642074	-0.0811059	SPAC17G8.06c	S. pombe SPAC17G8.06c /DEF=dihydroxy-acid dehydratase
1772698_at	0.0179097	-0.022548	-0.084253	0.0215346	SPBC2G2.11	S. pombe SPBC2G2.11 /DEF=glycylpeptide N-tetradecanoyltransferase (predicted)
1771663_at	0.00517654	-0.293989	-0.299168	0.0878162	SPBC16G5.17	S. pombe SPBC16G5.17 /DEF=transcriptional regulator (predicted)
1770563_at	-0.0673567	0.0886269	-0.182015	0.0808751	SPBC725.08	S. pombe SPBC725.08 /DEF=transcription factor (predicted)
1770242_at	-0.328333	0.112691	-0.0925808	0.223745	SPBC776.05	S. pombe SPBC776.05 /DEF=transporter (predicted)
1775377_at	0.0281645	0.0716419	-0.126231	-0.0439898	SPBC119.11c	S. pombe SPBC119.11c /GEN=pac1 /DEF=5 endonuclease
1777741_at	0.354232	-0.309752	0.425039	-0.213958	SPCC965.12	S. pombe SPCC965.12 /DEF=dipeptidase (predicted)
1779259_at	-0.114832	-0.240314	0.307756	0.177066	SPAC13G7.05	S. pombe SPAC13G7.05 /DEF=acyl-coA-sterol acyltransferase (predicted)
1771121_at	-0.259159	-0.355024	0.190072	0.0511971	SPAC11D3.08c	S. pombe SPAC11D3.08c /DEF=amino acid permease family
1775616_at	-0.0343889	0.23619	-0.0431175	-0.0650355	SPAC30D11.01c	S. pombe SPAC30D11.01c /DEF=alpha-glucosidase
1774827_at	0.0105155	-0.00158151	-0.167513	0.0181373	SPAC30D11.04c	S. pombe SPAC30D11.04c /GEN=nup124 /DEF=nucleoporin
1770396_at	0.00162919	-0.00816218	-0.0281483	0.00637881	SPBC56F2.12	S. pombe SPBC56F2.12 /GEN=ilv5 /DEF=acetohydroxyacid reductoisomerase
1779778_at	-0.0432688	-0.00579071	-0.174573	0.0168136	SPAC1002.03c	S. pombe SPAC1002.03c /DEF=glycosyl hydrolase family 31
1779471_at	-0.0159334	-0.0442568	-0.0614805	0.111101	SPAPB2B4.05	S. pombe SPAPB2B4.05 /GEN=vma5 /DEF=vacuolar ATP synthase (subunit C) (predicted)
1771785_at	-0.120411	0.0999594	-0.133611	0.0493348	SPBC31F10.15c	S. pombe SPBC31F10.15c /GEN=atp15 /DEF=F0-ATPase epsilon subunit
1775895_at	0.104194	-0.0518093	-0.0427564	-0.0615133	SPAC22H10.10	S. pombe SPAC22H10.10 /GEN=alp21 /DEF=LRR domain
1779957_at	0.00411479	-0.0221678	-0.0114975	0.00845432	SPBC17G9.07	S. pombe SPBC17G9.07 /GEN=rps2402 /DEF=40S ribosomal protein S24
1773502_at	-0.518208	0.509638	-0.687094	1.46717	SPAC4G9.07	S. pombe SPAC4G9.07 /GEN=B8647-3 /DEF=possibly S. pombe specific
1779739_at	-0.0661885	0.100141	-0.116135	0.194556	SPAC1F12.09	S. pombe SPAC1F12.09 /DEF=GPI-anchor transamidase complex (predicted)
1775650_s_at	0.169832	-0.214641	0.0939258	0.0672366	SPAC1F12.03c	S. pombe SPAC1F12.03c /DEF=sequence orphan
1770285_at	0.0840747	0.0110108	0.0163043	-0.0232849	SPAC23H4.03c	S. pombe SPAC23H4.03c /GEN=erv25 /DEF=COPII-coated vesicle component (predicted)
1777523_at	-0.21827	0.183716	-0.256764	0.375379	SPAC2F7.16c	S. pombe SPAC2F7.16c /DEF=phospholipase D (predicted)
1775543_at	0.184818	-0.562961	0.0675071	-0.0436023	SPAC23C4.17	S. pombe SPAC23C4.17 /DEF=tRNA methyltransferase (predicted)
1779282_at	-0.0535615	0.104099	-0.16245	0.0623821	SPCC965.04c	S. pombe SPCC965.04c /DEF=AAA family ATPase
1778448_at	0.0238562	0.0593974	-0.0606054	-0.0638046	SPBC1706.01	S. pombe SPBC1706.01 /GEN=tea4 /DEF=src (SH3) homology domain
1771646_at	-0.221694	0.195617	-0.360196	0.0888688	SPCC24B10.07	S. pombe SPCC24B10.07 /GEN=gad8 /DEF=serinethreonine protein kinase (PMID 12805221)
1779648_at	0.190762	-0.0222365	0.138198	-0.259651	SPCC553.10	S. pombe SPCC553.10 /DEF=glycoprotein (predicted)
1780241_at	0.139989	-0.0711419	0.0309916	-0.0857744	SPCC777.17c	S. pombe SPCC777.17c /DEF=mitochondrial ribosomal protein (predicted)
1776900_at	-0.706569	0.583982	-1.11313	0.970444	SPAC15E1.02c	S. pombe SPAC15E1.02c /DEF=sequence orphan
1777023_at	0.0466471	0.0791327	-0.147542	-0.0193567	SPBC1921.02	S. pombe SPBC1921.02 /GEN=rad60 /DEF=involved in DNA repair (PMID 11971984)
1773481_at	-0.0951608	-0.112562	0.0916386	0.285495	SPBC887.13c	S. pombe SPBC887.13c /DEF=3-oxoacyl-(acyl-carrier-protein)-synthase (putative)
1773526_at	0.299949	-0.268462	0.133262	-0.0456553	SPBC713.04c	S. pombe SPBC713.04c /DEF=WD repeat protein
1774640_at	0.253882	-0.00320307	0.131633	-0.215265	SPBC16G5.13	S. pombe SPBC16G5.13 /DEF=dubious
1780205_at	0.0298497	-0.0247478	-0.129298	0.036569	SPBC365.09c	S. pombe SPBC365.09c /DEF=transcription factor (predicted)
1773991_at	0.171816	-0.758472	0.151538	-0.488615	SPCC18.01c	S. pombe SPCC18.01c /GEN=adg3 /DEF=beta-glucosidase (predicted)
1777976_at	-0.0167287	-0.067207	-0.0587813	0.131628	SPBC14C8.03	S. pombe SPBC14C8.03 /DEF=methionine metallopeptidase (predicted)
1777557_at	0.224818	-0.410636	0.420324	-0.211102	SPBC2F12.11c	S. pombe SPBC2F12.11c /GEN=rep2 /DEF=transcription factor
1773452_at	0.387322	-0.106451	0.121789	-0.158307	SPBC26H8.06	S. pombe SPBC26H8.06 /GEN=grx5 /DEF=arsenate reductase (glutaredoxin) activity (predicted)
1772303_at	-0.132243	0.0639788	-0.193288	0.118788	SPBC336.05c	S. pombe SPBC336.05c /DEF=conserved eukaryotic protein
1775299_at	0.187514	-0.0715087	0.108728	-0.265923	SPBC32H8.06	S. pombe SPBC32H8.06 /DEF=TPR repeat protein
1774483_at	-0.394849	0.0514498	-0.331998	0.31263	SPBC29A3.08	S. pombe SPBC29A3.08 /GEN=pof4 /DEF=F-box protein
1770138_at	-0.0223541	0.0040315	-0.146355	0.151098	SPAC4F10.13c	S. pombe SPAC4F10.13c /DEF=GYF domain
1773742_at	0.0607173	-0.100988	0.0153602	-0.0369825	SPAC821.04c	S. pombe SPAC821.04c /GEN=cid13 /DEF=poly(A) polymerase (PMID 12062100)
1771941_at	0.20238	-0.0812995	-0.366505	-0.0207373	SPAC24C9.11	S. pombe SPAC24C9.11 /DEF=MIF4G domain
1776822_at	-0.0260356	0.0187286	-0.0360877	0.244338	SPCC18B5.03	S. pombe SPCC18B5.03 /GEN=wee1 /DEF=serinethreonine protein kinase
1773448_at	-0.137837	0.317522	-0.316829	0.0903374	SPAC4G9.13c	S. pombe SPAC4G9.13c /GEN=vps26 /DEF=retromer complex (predicted)
1770999_at	0.108728	-0.556765	0.289345	-0.0431617	SPAC4C5.04	S. pombe SPAC4C5.04 /GEN=rad31 /DEF=ubiquitin activating enzyme (PMID 9092625)
1774821_at	-0.198984	0.247501	-0.407622	0.0800273	SPBC11B10.07c	S. pombe SPBC11B10.07c /DEF=CDC50 domain protein
1773243_at	0.157381	0.0155878	-0.0862408	0.000499407	SPBC902.03	S. pombe SPBC902.03 /DEF=involved in meiosis (predicted)
1773847_at	0.086126	-0.0718006	0.0776243	0.00543467	SPAC13A11.02c	S. pombe SPAC13A11.02c /GEN=cyp51 /DEF=cytochrome p450 51 (predicted)
1774242_at	-0.0123088	0.00739829	-0.0311661	0.000803947	SPAC3F10.18c	S. pombe SPAC3F10.18c /GEN=rpl4102 /DEF=60S ribosomal protein L41
1770586_at	0.353327	0.129137	-0.354191	-0.423617	SPBC23G7.14	S. pombe SPBC23G7.14 /DEF=sequence orphan
1770246_at	0.249299	-0.215633	0.124247	-0.0208562	SPAC959.03c	S. pombe SPAC959.03c /DEF=ribonucleoprotein (RNP) complex (predicted) (PMID 12068309)
1778137_s_at	0.3085	0.0740083	-0.133949	-0.389425	SPBCPT2R1.05c	S. pombe SPBCPT2R1.05c /DEF=pseudogene
1776513_at	0.120139	0.244193	-0.279922	-0.0921459	SPBC23E6.07c	S. pombe SPBC23E6.07c /GEN=rfc1 /DEF=replication factor C complex
1778530_at	0.123418	-0.00643158	-0.208284	0.00510025	SPAC22E12.18	S. pombe SPAC22E12.18 /DEF=conserved fungal protein
1772725_at	-0.0611776	0.0574513	-0.280761	0.0120716	SPAC144.06	S. pombe SPAC144.06 /GEN=apl5 /DEF=AP-3 adaptor complex (predicted)
1777061_at	-0.00548236	0.0748498	-0.0984669	-0.00871595	SPBC8D2.04	S. pombe SPBC8D2.04 /GEN=hht2 /DEF=histone H3
1772039_at	0.230124	-0.114786	0.0771176	-0.0227947	SPCC16C4.19	S. pombe SPCC16C4.19 /DEF=RNA-binding protein (predicted)
1770880_at	-0.100572	0.0285883	-0.221811	0.228833	SPAC2C4.08	S. pombe SPAC2C4.08 /DEF=conserved yeast protein
1770772_at	0.341317	-0.649473	0.442502	-0.477565	SPAP14E8.02	S. pombe SPAP14E8.02 /DEF=hypothetical protein
1777911_at	-0.494564	0.379109	-0.500169	0.471507	SPAP8A3.12c	S. pombe SPAP8A3.12c /DEF=tripeptidylpeptidase (predicted)
1778662_at	-0.0198657	4.51406e-05	-0.0131607	0.0692905	SPAC17G8.03c	S. pombe SPAC17G8.03c /DEF=histone fold
1780019_at	-0.0225496	-0.0024449	-0.0355466	0.0127252	SPBC21C3.13	S. pombe SPBC21C3.13 /GEN=rps1901 /DEF=40S ribosomal protein (S19.1S19A subunit)
1778438_at	-0.0486326	0.0107864	-0.111129	0.237841	SPBC3F6.05	S. pombe SPBC3F6.05 /GEN=rga1 /DEF=GTPase activating protein
1773571_at	-0.207119	-0.0999511	-0.0148849	0.321799	SPBC14C8.16c	S. pombe SPBC14C8.16c /GEN=bot1 /DEF=involved in growth site determination (AF352796 Catanuto P., David W., You M., Verde F. unpublished)
1774532_at	-0.00826867	0.0277697	-0.0894121	-0.0161177	SPAC7D4.10	S. pombe SPAC7D4.10 /GEN=vma13 /DEF=vacuolar ATP synthase (subunit H) (predicted)
1770007_at	-0.0510384	0.0823259	-0.0527573	0.185894	SPCC1281.07c	S. pombe SPCC1281.07c /DEF=glutathione S-transferase (predicted)
1772773_at	0.272633	-0.0259151	-0.0390991	-0.0397065	SPBC28E12.05	S. pombe SPBC28E12.05 /DEF=rrm RNA recognition motif (inferred from context)
1775980_at	0.172613	-0.135385	0.175394	-0.0647256	SPBP22H7.06	S. pombe SPBP22H7.06 /DEF=nicotinamide riboside kinase (predicted) (ISS)
1775733_at	0.114733	-0.189775	0.174891	-0.0821107	SPBC4B4.11	S. pombe SPBC4B4.11 /DEF=hypothetical protein
1773458_at	0.398959	0.177818	-0.248983	-0.371842	SPBC8E4.02c	S. pombe SPBC8E4.02c /DEF=hypothetical protein
1779834_at	0.182275	-0.330539	0.131756	-0.0271711	SPAC14C4.12c	S. pombe SPAC14C4.12c /DEF=SWIRM domain
1774096_at	-0.0611668	-0.28433	0.0705996	0.131132	SPBC1198.03c	S. pombe SPBC1198.03c /DEF=hypothetical protein
1775272_at	-0.0955709	0.122169	-0.132253	0.0234248	SPBC29A3.21	S. pombe SPBC29A3.21 /DEF=dubious
1774395_at	-0.0883741	0.287728	-0.160936	0.102604	SPBC577.10	S. pombe SPBC577.10 /DEF=20S proteasome component (beta 7)
1776746_at	-0.115342	0.239509	-0.135175	-0.0379155	SPAC4G9.19	S. pombe SPAC4G9.19 /DEF=DNAJ domain protein
1775042_at	0.0670713	0.0528231	0.0174351	-0.139449	SPBC30D10.02	S. pombe SPBC30D10.02 /DEF=transcriptional regulator (predicted)
1770688_at	-0.0221542	-0.0184978	-0.138591	0.0461804	SPAC23D3.06c	S. pombe SPAC23D3.06c /GEN=nup146 /DEF=nucleoporin
1770826_at	-0.147877	0.183844	-0.294576	0.126445	SPBP16F5.04	S. pombe SPBP16F5.04 /GEN=ubc3 /DEF=ubiquitin conjugating enzyme
1774350_at	0.198304	0.018364	0.085213	-0.303046	SPAC19D5.07	S. pombe SPAC19D5.07 /DEF=4-aminobutyrate aminotransferase (GABA transaminase) (predicted)
1780179_at	-0.0327953	0.104603	-0.276433	0.0669556	SPCC1235.05c	S. pombe SPCC1235.05c /DEF=DEADDEAH box helicase
1769512_at	-0.0663735	-0.297709	0.241003	0.0405334	SPBC660.12c	S. pombe SPBC660.12c /DEF=peptide epimerase (predicted)
1770769_at	0.569962	0.352017	-0.359683	-0.11073	SPAC25H1.09	S. pombe SPAC25H1.09 /GEN=mde5 /DEF=alpha-amylase
1769989_at	0.559013	-0.265865	0.313766	-0.0157836	SPBC83.15	S. pombe SPBC83.15 /DEF=WD repeat protein
1779651_at	0.253758	-0.0920661	0.149466	-0.0522976	SPAP7G5.02c	S. pombe SPAP7G5.02c /GEN=gua2 /DEF=GMP synthase (glutamine-hydrolyzing) (predicted)
1778710_at	-0.0754722	0.116014	-0.14168	0.0980902	SPAC4A8.14	S. pombe SPAC4A8.14 /GEN=prs1 /DEF=ribose-phosphate pyrophosphokinase
1775544_at	-0.0288636	-0.00973097	-0.137159	0.21175	SPBC800.10c	S. pombe SPBC800.10c /DEF=actin cortical patch component (predicted)
1770673_at	-0.220424	0.238695	-0.198355	0.199026	SPCC4B3.06c	S. pombe SPCC4B3.06c /DEF=NADPH-dependent FMN reductase (predicted)
1773905_at	0.0425943	-0.360723	0.0930767	0.0507164	SPBC12D12.05c	S. pombe SPBC12D12.05c /DEF=mitochondrial carrier
1778848_at	0.557139	-0.224486	0.503614	-0.369037	SPAC8C9.07	S. pombe SPAC8C9.07 /DEF=dubious
1777507_at	-0.120144	0.0262448	-0.110711	0.274099	SPAC19B12.03	S. pombe SPAC19B12.03 /GEN=bgs3 /DEF=1,3-beta-glucan synthase (subunit) (PMID 12582133)
1769780_at	-0.237035	0.0491753	-0.190553	0.0604134	SPBC1652.01	S. pombe SPBC1652.01 /DEF=hypothetical protein
1778895_at	-0.1532	-0.300029	0.194444	0.137873	SPCC70.07c	S. pombe SPCC70.07c /GEN=tmp1 /DEF=thymidylate kinase (PMID 1327149)
1770934_at	0.41039	-0.143988	0.109597	-0.0673746	SPAC22F8.09	S. pombe SPAC22F8.09 /DEF=conserved eukaryotic protein
1773830_at	0.128165	-0.0572185	0.000786145	-0.0689335	SPAC17A5.02c	S. pombe SPAC17A5.02c /GEN=dbr1 /DEF=RNA lariat debranching enzyme (PMID 9001235)
1776918_at	0.557241	-0.420155	0.655793	-0.581318	SPAC5H10.06c	S. pombe SPAC5H10.06c /GEN=adh4 /DEF=alcohol dehydrogenase (PMID 15040954)
1778916_at	-0.175763	-0.405961	0.226414	0.589837	SPBC1709.16c	S. pombe SPBC1709.16c /DEF=conserved protein (mainly bacterial fungal and plant)
1775595_at	0.0836109	-0.170687	0.173205	-0.113152	SPCC594.07c	S. pombe SPCC594.07c /DEF=sequence orphan
1779028_at	0.0920595	0.10207	-0.112028	-0.040939	SPAC1071.06	S. pombe SPAC1071.06 /DEF=actin-like protein
1773471_at	-0.709509	0.257639	-0.480071	0.662373	SPCC736.13	S. pombe SPCC736.13 /DEF=short chain dehydrogenase
1774975_at	0.185479	-0.121181	0.032067	-0.206626	SPAC13G6.03	S. pombe SPAC13G6.03 /DEF=involved in glycosylphospatidylinositol modification (predicted)
1771558_at	0.0433674	-0.145918	-0.32713	0.162248	SPCC962.05	S. pombe SPCC962.05 /DEF=sequence orphan
1770965_at	-0.0780347	0.237981	-0.963683	0.0949914	SPBC947.05c	S. pombe SPBC947.05c /DEF=ferric-chelate reductase activity (predicted)
1779901_at	-0.0688947	-0.0393105	-0.854042	-0.0992756	SPAPB1A10.14	S. pombe SPAPB1A10.14 /DEF=F-box protein (context dependent)
1778424_at	0.242221	-0.073705	0.219706	-0.00318623	SPBC887.03c	S. pombe SPBC887.03c /DEF=HEAT repeat (ISS) (PMID 14970380)
1779974_at	0.0376933	0.0451202	-0.210499	0.0189969	SPCC1235.09	S. pombe SPCC1235.09 /DEF=WD repeat protein
1770601_at	-0.162109	0.523791	-0.6722	0.0903587	SPCC1393.12	S. pombe SPCC1393.12 /DEF=sequence orphan
1776824_at	0.0241009	-0.0476421	-0.0182266	-0.0173171	SPBC428.14	S. pombe SPBC428.14 /DEF=acetyltransferase
1778708_at	0.133345	0.235991	-0.150675	-0.0565688	SPBC21D10.10	S. pombe SPBC21D10.10 /DEF=bromodomain protein
1775461_at	-0.0319732	-0.00663694	-0.0573037	0.0208718	SPCC576.11	S. pombe SPCC576.11 /GEN=rpl15 /DEF=60S ribosomal protein L15
1772155_at	-0.0429532	0.128567	-0.296877	-0.00459417	SPAC11D3.13	S. pombe SPAC11D3.13 /DEF=ThiJ domain
1769393_at	-0.534302	0.135674	-0.260381	0.647031	SPAC1039.07c	S. pombe SPAC1039.07c /DEF=aminotransferase class-III pyridoxal-phosphate
1778126_at	-0.00504144	-0.00580597	0.0165106	-0.000909169	SPCC1183.02	S. pombe SPCC1183.02 /DEF=glutathione S-transferase (predicted)
1778058_at	0.00602468	-0.0349426	-0.0341384	0.181643	SPBC106.19	S. pombe SPBC106.19 /DEF=hypothetical protein
1777285_at	-0.580913	0.537679	-0.617532	0.581921	SPBC17D11.08	S. pombe SPBC17D11.08 /DEF=WD repeat protein
1771327_at	-0.0337248	-0.0202869	-0.0849911	0.178726	SPBC106.20	S. pombe SPBC106.20 /GEN=exo70 /DEF=localization exocyst (predicted)
1770224_at	-0.205228	0.0556291	-0.246298	0.112178	SPAC16.05c	S. pombe SPAC16.05c /DEF=transcription factor (predicted)
1773186_at	-0.090409	0.2479	-0.351853	0.147024	SPAC13F5.02c	S. pombe SPAC13F5.02c /GEN=ptr6 /DEF=transcription initiation factor activity
1779641_at	-0.00251548	-0.0164715	0.13832	-0.01922	SPAC3G9.04	S. pombe SPAC3G9.04 /GEN=ssu72 /DEF=CPF complex (PMID 14617822)
1774368_at	0.064098	0.439394	-0.36493	-0.0279194	SPAC3H1.08c	S. pombe SPAC3H1.08c /DEF=conserved eukaryotic protein
1775122_at	0.0255534	-0.0136744	-0.0143512	0.0159566	SPBC1685.02c	S. pombe SPBC1685.02c /GEN=rps1202 /DEF=40S ribosomal protein S12
1773834_at	-0.188463	0.34599	-0.502814	0.0777273	SPCC4G3.12c	S. pombe SPCC4G3.12c /DEF=zinc finger protein
1776424_at	-0.0833769	-0.161206	-0.160643	0.0641902	SPCC622.04	S. pombe SPCC622.04 /DEF=dubious
1777954_at	0.0572058	-0.695208	0.550263	0.0229381	SPAC20H4.05c	S. pombe SPAC20H4.05c /DEF=phosphate epimerase (predicted)
1774851_at	0.131026	-0.515438	-0.00309722	0.0279001	SPBC14F5.01	S. pombe SPBC14F5.01 /DEF=sequence orphan
1775554_at	-0.130475	0.171527	-0.122691	0.00735569	SPCC895.04c	S. pombe SPCC895.04c /GEN=ufe1 /DEF=SNARE (predicted)
1780164_at	0.22391	-0.319199	0.396243	-0.0792977	SPBC13G1.04c	S. pombe SPBC13G1.04c /DEF=alkB homolog
1775435_at	-0.406775	0.0771475	-0.151295	0.0950098	SPBC16A3.10	S. pombe SPBC16A3.10 /DEF=membrane bound O-acyltransferase (MBOAT) (predicted)
1774752_at	-0.103223	0.0878468	-0.166045	0.059281	SPAC31G5.12c	S. pombe SPAC31G5.12c /GEN=n150 /DEF=conserved eukaryotic protein
1779934_at	0.0223192	-0.0176484	-0.105847	0.00774511	SPBC13E7.01	S. pombe SPBC13E7.01 /GEN=cwf22 /DEF=conserved eukaryotic protein
1770416_at	-0.25841	0.434295	-0.41994	0.275702	SPCC1620.09c	S. pombe SPCC1620.09c /DEF=transcription initiation factor activity
1779110_at	-0.0416241	-0.0353438	-0.0113001	0.111242	SPBC1271.11	S. pombe SPBC1271.11 /DEF=mitochondrial carrier
1769838_at	-0.0292533	0.63164	-0.551556	-0.0756229	SPBC24C6.09c	S. pombe SPBC24C6.09c /DEF=phosphoketolase (predicted)
1777008_at	0.0877527	0.0381613	-0.0332651	-0.0684951	SPAC1805.17	S. pombe SPAC1805.17 /GEN=crm1 /DEF=chromosome region maintenance protein 1
1779357_at	-1.43223	0.5834	-1.06374	1.61889	SPCC737.04	S. pombe SPCC737.04 /GEN=B8647-5 /DEF=Pfam-B_8647 domain
1770724_at	-0.0755211	-0.042779	-0.0487045	0.0626875	SPAC23C11.08	S. pombe SPAC23C11.08 /GEN=php3 /DEF=transcription factor
1779624_at	0.0153983	-0.0377712	-0.0127112	0.0205816	SPCC330.14c	S. pombe SPCC330.14c /GEN=rpl2402 /DEF=60S ribosomal protein L24
1771589_at	0.180725	0.0213486	0.0359389	-0.0758683	SPBC839.06	S. pombe SPBC839.06 /GEN=cta3 /DEF=Ca2(+)-ATPase (PMID 2145281)
1779443_at	0.37098	-0.0878433	-0.111679	-0.109975	SPBC12D12.01	S. pombe SPBC12D12.01 /GEN=sad1 /DEF=localization spindle pole body (PMID 7744953)
1770570_at	-0.0194715	0.0217648	-0.0369714	-0.129815	SPAC1486.07c	S. pombe SPAC1486.07c /GEN=mrpl19 /DEF=mitochondrial ribosomal protein subunit YmL19
1773756_at	-0.0148706	-0.0773506	-0.0194416	0.179976	SPAC13F5.05	S. pombe SPAC13F5.05 /DEF=protein disulfide isomerase
1776612_at	0.0518099	0.0641152	0.0637954	-0.0663846	SPAC4G8.02c	S. pombe SPAC4G8.02c /DEF=translocon (gamma subunit)
1773303_at	0.00679398	-0.00933425	-0.0463823	0.13992	SPCC970.04c	S. pombe SPCC970.04c /GEN=mob2 /DEF=phosphoprotein (predicted)
1775967_at	2.54557	1.59002	-1.39691	-2.87126	SPBCPT2R1.08c	S. pombe SPBCPT2R1.08c /DEF=helicase
1779068_s_at	2.42052	1.20226	-0.890697	-1.63735	SPBCPT2R1.08c	S. pombe SPBCPT2R1.08c /DEF=helicase
1775803_at	0.126342	0.373807	-0.126665	-0.409824	SPAC1A6.08c	S. pombe SPAC1A6.08c /DEF=hypothetical protein
1779179_at	0.0171769	0.040719	-0.137954	0.147966	SPAC31G5.10	S. pombe SPAC31G5.10 /GEN=eta2 /DEF=Myb family
1776448_at	-0.19494	0.0618677	-0.227695	0.46661	SPAC27E2.06c	S. pombe SPAC27E2.06c /DEF=methionine-tRNA ligase (predicted)
1770670_at	-0.15648	0.250549	-0.26698	0.141453	SPAC6F6.10c	S. pombe SPAC6F6.10c /GEN=arc2 /DEF=ARP23 actin-organizing complex
1769725_at	-1.22747	0.9871	-1.35324	1.44929	SPAC22H10.13	S. pombe SPAC22H10.13 /GEN=zym1 /DEF=metallothionein (PMID 12050156)
1772322_at	-0.0304117	-0.0616201	-0.00327333	0.101516	SPBC354.02c	S. pombe SPBC354.02c /GEN=sec61 /DEF=translocon (alpha subunit) (predicted) (PMID 9427389)
1779896_at	0.220404	-0.180894	-0.0287244	0.00376479	SPBC19F8.05	S. pombe SPBC19F8.05 /DEF=sequence orphan
1775103_at	-0.141793	0.106162	-0.108894	0.243652	SPBC691.05c	S. pombe SPBC691.05c /GEN=pi030 /DEF=ion channel (predicted)
1777406_at	-0.533732	0.107083	-0.358019	0.595356	SPAC9G1.10c	S. pombe SPAC9G1.10c /DEF=inositol polyphosphate phosphatase (predicted)
1776742_at	-0.103275	-0.0802507	-0.0172364	0.440174	SPCC613.03	S. pombe SPCC613.03 /DEF=EF hand
1769337_at	0.0315994	0.0358324	-0.276907	-0.0204887	SPBC83.16c	S. pombe SPBC83.16c /DEF=conserved protein
1776795_at	-0.4008	0.212723	0.479434	-0.145112	SPAC23H3.15c	S. pombe SPAC23H3.15c /DEF=serine-rich protein
1773266_at	-0.0578712	0.0861975	-0.202467	0.149849	SPAC1006.09	S. pombe SPAC1006.09 /GEN=win1 /DEF=serinethreonine protein kinase
1774834_at	-0.171395	0.14198	0.147106	-0.244519	SPBC1683.04	S. pombe SPBC1683.04 /DEF=beta-glucosidase activity (predicted)
1777820_at	0.124579	0.207875	-0.0630029	-0.311297	SPBC19C2.06c	S. pombe SPBC19C2.06c /DEF=hypothetical protein
1777161_at	-0.0567036	0.222495	-0.115778	0.117257	SPCC162.07	S. pombe SPCC162.07 /DEF=epsin
1777485_at	0.0961281	-0.560438	0.2657	-0.0474606	SPAC23C4.14	S. pombe SPAC23C4.14 /DEF=beta-mannosyltransferase (predicted)
1778273_at	0.0193555	0.00846704	0.0280593	0.023317	SPAC26A3.08	S. pombe SPAC26A3.08 /GEN=smb1 /DEF=small nuclear ribonucleoprotein (snRNP) (subunit B)
1780002_at	-0.150278	0.121489	-0.236118	0.0279875	SPAC6G9.07c	S. pombe SPAC6G9.07c /GEN=arc4 /DEF=ARP23 actin-organizing complex
1771114_at	-0.196143	0.111657	-0.227278	0.0703812	SPAC1039.03	S. pombe SPAC1039.03 /DEF=esteraselipase (predicted)
1777173_at	-0.0724293	0.15658	-0.047863	0.211975	SPAC688.13	S. pombe SPAC688.13 /GEN=scn1 /DEF=TatD DNase family
1772236_at	-0.0908988	-0.616742	0.2709	0.0932646	SPBC27B12.09c	S. pombe SPBC27B12.09c /DEF=transporter
1772842_at	0.129322	-0.254287	0.256779	-0.112333	SPAC23H4.06	S. pombe SPAC23H4.06 /GEN=gln1 /DEF=glutamate-ammonia ligase (glutamine synthetase) (PMID 7773104)
1773723_at	-0.214393	0.303752	-0.523833	0.182131	SPAC6F6.08c	S. pombe SPAC6F6.08c /GEN=cdc16 /DEF=two-component GAP for GTPase spg1
1773740_at	0.07698	-0.192138	-0.0222289	-0.0490541	SPAC22G7.03	S. pombe SPAC22G7.03 /DEF=sequence orphan
1776176_at	0.0960677	-0.0515779	0.0709712	-0.157128	SPCC13B11.03c	S. pombe SPCC13B11.03c /DEF=hydroxyacylglutathione hydrolase (predicted)
1774803_at	0.179699	-0.215125	0.205645	-0.0346346	SPAC664.13	S. pombe SPAC664.13 /DEF=dubious
1774202_at	0.25742	-0.149486	1.01424	0.416055	SPAC1399.04c	S. pombe SPAC1399.04c /DEF=uracil phosphoribosyltransferase (predicted)
1774188_at	-0.0608479	0.106236	-0.20238	0.0134837	SPBC16G5.16	S. pombe SPBC16G5.16 /DEF=transcriptional regulator (predicted)
1780156_at	-0.114861	0.0682274	-0.315298	0.209674	SPBC1D7.03	S. pombe SPBC1D7.03 /DEF=cyclin
1770860_at	-0.00962861	-0.0304588	-0.0472635	0.00903352	SPBC16A3.08c	S. pombe SPBC16A3.08c /DEF=nuclear telomere cap complex (predicted)
1777251_at	-0.195619	0.2418	-0.423624	0.14913	SPBC1861.09	S. pombe SPBC1861.09 /DEF=serinethreonine protein kinase (predicted)
1773468_at	-0.0589062	0.0746997	-0.0878283	0.0764596	SPBC1604.12	S. pombe SPBC1604.12 /DEF=sequence orphan
1771989_at	0.167794	0.0387888	0.0130313	-0.0523548	SPCC320.07c	S. pombe SPCC320.07c /GEN=mde7 /DEF=RNA-binding protein
1769878_at	0.261717	-0.456644	0.236362	-0.084473	SPBC30D10.16	S. pombe SPBC30D10.16 /DEF=chorismate mutase (predicted)
1771617_at	0.0586608	-0.204948	-0.0989132	-0.0046339	SPAC26A3.12c	S. pombe SPAC26A3.12c /GEN=dhp1 /DEF=5-3 exoribonuclease (PMID 11238999)
1774957_at	-0.137808	0.02408	-0.143823	0.259535	SPAC24C9.05c	S. pombe SPAC24C9.05c /DEF=conserved protein
1769656_at	0.0259085	-0.0640643	0.160367	-0.0101064	SPAC19A8.14	S. pombe SPAC19A8.14 /DEF=conserved protein (broad species distribution)
1774847_at	0.348712	-0.174031	0.126885	-0.0173858	SPCC320.08	S. pombe SPCC320.08 /DEF=conserved protein
1771400_at	-0.244139	0.120009	-0.143158	0.178948	SPBP8B7.02	S. pombe SPBP8B7.02 /DEF=sequence orphan
1773895_at	0.102175	-0.125216	-0.353021	0.171378	SPAC12B10.10	S. pombe SPAC12B10.10 /DEF=sequence orphan
1774607_at	0.0191971	0.0365941	-0.273557	0.354603	SPBC947.01	S. pombe SPBC947.01 /GEN=sur2 /DEF=AAA family ATPase
1770646_at	-0.245745	0.0398808	-0.224276	0.144658	SPBC29A10.03c	S. pombe SPBC29A10.03c /DEF=chromatin remodeling complex (predicted)
1773394_at	-0.522843	0.688725	-0.579042	0.653992	SPAC26F1.14c	S. pombe SPAC26F1.14c /DEF=flavoprotein (predicted)
1771924_at	0.176185	-0.127398	-0.162813	0.0357259	SPAPB1A10.06c	S. pombe SPAPB1A10.06c /DEF=DEADDEAH box helicase
1776660_at	-0.134641	0.221588	-0.268736	0.0951029	SPCC63.12c	S. pombe SPCC63.12c /DEF=20S proteasome component (beta 3)
1776684_at	0.0163123	-0.455065	0.00717227	0.079814	SPBC16C6.12c	S. pombe SPBC16C6.12c /DEF=involved in cellular morphogenesis (predicted)
1772656_at	-0.0615889	-0.0333697	-0.134569	0.361313	SPAPB21F2.02	S. pombe SPAPB21F2.02 /DEF=similar to A. nidulans dopA which causes delayed and asynchronous morphogenesis during asexual reproduction
1777432_at	0.167762	-0.166732	0.120501	-0.0752589	SPBC20F10.01	S. pombe SPBC20F10.01 /GEN=gar1 /DEF=ribonucleoprotein (RNP) complex (PMID 8502556)
1769909_at	-0.0981251	0.125792	-0.395451	0.0820278	SPAC1783.04c	S. pombe SPAC1783.04c /GEN=hst4 /DEF=Sir2p family
1774931_at	-0.010184	-0.252473	0.166844	0.0248833	SPAC1002.02	S. pombe SPAC1002.02 /DEF=sequence orphan
1772474_at	0.353207	-0.209476	0.196709	-0.0538899	SPBC26H8.08c	S. pombe SPBC26H8.08c /DEF=GTPase activity (predicted)
1779062_at	0.146766	-0.152269	0.134285	-0.0327508	SPBC17A3.04c	S. pombe SPBC17A3.04c /DEF=methionine-tRNA ligase (predicted)
1775356_at	-0.0546058	0.245318	-0.0902961	0.0992355	SPAC1002.04c	S. pombe SPAC1002.04c /GEN=taf11 /DEF=transcription initiation factor activity
1771621_at	0.47719	-0.654219	0.939615	-0.354158	SPAC1B3.16c	S. pombe SPAC1B3.16c /GEN=vht1 /DEF=vitamin H transporter (PMID 12557275)
1775427_at	-0.360929	0.400085	-0.54825	0.2905	SPBC14F5.11c	S. pombe SPBC14F5.11c /DEF=PX domain
1774879_at	0.00472355	-0.41667	0.0258547	0.173	SPBC1604.04	S. pombe SPBC1604.04 /DEF=transporter activity
1778799_at	0.210616	0.0141363	0.0315104	-0.558561	SPAC1F8.06	S. pombe SPAC1F8.06 /DEF=glycoprotein (predicted)
1780182_at	-0.202724	0.165075	-0.201399	0.027283	SPBC17F3.02	S. pombe SPBC17F3.02 /GEN=nak1 /DEF=N-terminal protein kinase
1771411_at	0.0443001	0.333234	-0.599468	0.0180318	SPBC16E9.08	S. pombe SPBC16E9.08 /DEF=hypothetical protein
1769447_at	-0.00873979	-0.0792411	-0.0434996	0.268212	SPCC1840.04	S. pombe SPCC1840.04 /DEF=metacaspase-like protein
1777435_at	-0.14523	0.115449	-0.221685	0.15132	SPAC25B8.11	S. pombe SPAC25B8.11 /DEF=involved in transcriptional regulation (predicted)
1772577_at	0.27149	0.131015	-0.104254	-0.0345805	SPBC106.02c	S. pombe SPBC106.02c /DEF=ParBc-like nuclease domain (SMART)
1773638_at	0.139462	-0.0578067	0.032993	-0.0297654	SPBC14C8.17c	S. pombe SPBC14C8.17c /DEF=WD repeat protein
1773813_at	0.0893062	0.0114142	0.0473973	-0.191802	SPBC4B4.05	S. pombe SPBC4B4.05 /GEN=smg1 /DEF=small nuclear ribonucleoprotein (snRNP) (subunit G)
1778618_at	0.0873925	-0.039642	0.096989	-0.0362886	SPAC2F3.18c	S. pombe SPAC2F3.18c /DEF=dubious
1776446_at	0.0746864	0.0128762	-0.0226692	-0.0309855	SPAC23C4.08	S. pombe SPAC23C4.08 /GEN=rho3 /DEF=GTPase
1774250_at	0.164331	-0.272856	-0.0145671	-0.0192607	SPCC613.08	S. pombe SPCC613.08 /DEF=cdk inhibitor (predicted)
1770644_at	0.102881	0.0818221	-0.155359	-0.0166496	SPBC342.03	S. pombe SPBC342.03 /DEF=GAS family
1773174_at	-0.00470924	0.180101	-0.437822	0.0271174	SPAC15A10.16	S. pombe SPAC15A10.16 /GEN=fat1 /DEF=actin-binding protein (predicted)
1770907_at	-0.131048	0.139764	-0.396888	0.0107565	SPBC11C11.05	S. pombe SPBC11C11.05 /DEF=involved in cell wall biosynthesis (predicted)
1771581_at	0.384955	0.0553538	-0.0496848	-0.173807	SPBC1539.05	S. pombe SPBC1539.05 /DEF=Golgi transport complex (predicted)
1770252_at	-0.0914043	0.137941	-0.148784	0.0655244	SPAC17A2.13c	S. pombe SPAC17A2.13c /GEN=rad25 /DEF=14-3-3 protein
1774380_at	-0.162796	-0.113725	0.153964	0.236448	SPBC365.08c	S. pombe SPBC365.08c /DEF=Der1-like (degradation in the ER) family
1775752_at	0.126354	-0.0618146	0.0443315	-0.000482877	SPAC5D6.13	S. pombe SPAC5D6.13 /DEF=involved in intracellular protein transport (predicted)
1779687_at	-0.0451768	-0.164349	0.0145365	0.217902	SPBC18H10.06c	S. pombe SPBC18H10.06c /GEN=swd2 /DEF=SET1 complex (TAP) (PMID 12488447)
1770045_at	-0.221638	-0.0784082	0.11141	0.0518112	SPAC11D3.18c	S. pombe SPAC11D3.18c /DEF=membrane transporter
1773223_at	-0.222616	0.121293	-0.315614	0.221767	SPAC9E9.10c	S. pombe SPAC9E9.10c /GEN=cbh1 /DEF=centromere binding protein (k-type repeat)
1770163_at	-0.149428	0.0393419	-0.0682567	0.0424207	SPBC337.12	S. pombe SPBC337.12 /DEF=zinc finger protein
1779245_at	0.0152286	-0.00384426	-0.0424999	0.00575701	SPCC338.14	S. pombe SPCC338.14 /DEF=adenosine kinase (predicted)
1774543_at	-0.0255871	0.0300573	-0.13429	-0.0241226	SPBC32F12.12c	S. pombe SPBC32F12.12c /DEF=conserved fungal protein
1775339_at	0.208209	-0.140796	0.0997375	-0.399204	SPBC1685.12c	S. pombe SPBC1685.12c /DEF=dubious
1774310_at	0.141655	0.0192165	-0.0224161	-0.0360994	SPCC24B10.17	S. pombe SPCC24B10.17 /DEF=emp24 family
1778826_at	0.414278	0.282344	-0.247213	-0.269138	SPCC417.12	S. pombe SPCC417.12 /DEF=carboxylesterase-lipase family (predicted)
1777713_at	0.0156701	-0.0957241	-0.0920045	0.489055	SPBC216.05	S. pombe SPBC216.05 /GEN=rad3 /DEF=ATR (ATM) checkpoint kinase
1776181_at	-0.206661	0.609076	-1.05768	-0.0926256	SPBC3E7.02c	S. pombe SPBC3E7.02c /GEN=hsp16 /DEF=heat shock protein
1771026_at	-0.150389	0.0315444	-0.164158	0.183783	SPAC6F12.04	S. pombe SPAC6F12.04 /DEF=conserved fungal protein
1775521_at	-0.207342	0.310283	-0.21395	0.202248	SPCC777.05	S. pombe SPCC777.05 /GEN=gtr2 /DEF=GTPase
1774544_at	0.144162	-0.167302	-0.120026	0.153289	SPBC1604.20c	S. pombe SPBC1604.20c /GEN=tea2 /DEF=kinesin-like protein
1770853_at	-0.0638282	0.013642	-0.201075	0.109752	SPBC646.02	S. pombe SPBC646.02 /GEN=cwf11 /DEF=complexed with Cdc5p (PMID 11884590)
1771912_at	-0.176174	0.100797	-0.597483	0.229592	SPCC188.13c	S. pombe SPCC188.13c /GEN=dcr1 /DEF=dicer
1777530_at	-0.061848	0.161849	-0.434135	0.0375169	SPAC12B10.11	S. pombe SPAC12B10.11 /GEN=exg2 /DEF=glycosyl hydrolase family 5
1772659_at	-0.164411	0.471983	-0.491743	0.246074	SPBC1685.08	S. pombe SPBC1685.08 /DEF=zinc finger protein
1769433_at	0.0363131	0.198576	-0.197785	-0.0352615	SPCP25A2.03	S. pombe SPCP25A2.03 /DEF=vertebrate p84 (retinoblastoma binding) orthologue
1777953_at	0.0561295	-0.0414874	-0.0304012	0.0216831	SPAC13G6.10c	S. pombe SPAC13G6.10c /DEF=serine-rich protein
1770299_at	0.155353	-0.678987	0.2819	0.0147556	SPAC31A2.15c	S. pombe SPAC31A2.15c /DEF=replication factor C complex (predicted)
1772639_at	0.0529985	0.0377022	0.00871944	-0.0352205	SPAC3G9.13c	S. pombe SPAC3G9.13c /DEF=tryptophan-tRNA ligase (predicted)
1770081_at	0.0996059	0.0760867	-0.0484816	-0.117716	SPAC732.02c	S. pombe SPAC732.02c /DEF=6-phosphofructo-2-kinase (predicted)
1776561_at	0.0481313	-0.0425844	-0.0491676	0.122753	SPCC11E10.05c	S. pombe SPCC11E10.05c /GEN=ynd1 /DEF=nucleotide diphosphatase activity (PMID 12686557)
1769869_at	-0.118269	0.0125345	-0.0941623	0.16392	SPBC13G1.02	S. pombe SPBC13G1.02 /DEF=mannose-1-phosphate guanyltransferase (predicted)
1780167_at	-0.191517	0.508093	-0.487433	0.16603	SPAC9E9.15	S. pombe SPAC9E9.15 /DEF=sequence orphan
1771759_at	0.346424	-0.179076	-0.138473	-0.0399946	SPBC25B2.05	S. pombe SPBC25B2.05 /GEN=mis3 /DEF=RNA-binding protein
1771297_at	-0.19607	0.0907695	-0.454183	0.666587	SPAC11H11.04	S. pombe SPAC11H11.04 /GEN=mam2 /DEF=pheromone p-factor receptor (PMID 1657593)
1776691_at	-0.183697	0.133395	-0.3001	0.21509	SPBC16E9.11c	S. pombe SPBC16E9.11c /GEN=pub3 /DEF=ubiquitin-protein ligase (E3)
1775794_at	-0.0306358	0.0779549	-0.179502	-0.0292975	SPBC2D10.07c	S. pombe SPBC2D10.07c /DEF=mitochondrial inner membrane peptidase complex
1779527_at	-0.0125971	0.0592289	-0.20938	-0.0038716	SPBC18H10.10c	S. pombe SPBC18H10.10c /GEN=cwc16 /DEF=conserved eukaryotic protein
1775082_at	-0.174727	0.448766	-0.130595	0.0834246	SPAC22G7.11c	S. pombe SPAC22G7.11c /DEF=conserved fungal protein
1777349_at	-0.108621	0.173144	-0.18026	0.0793428	SPCC188.02	S. pombe SPCC188.02 /GEN=par1 /DEF=protein phosphatase regulatory subunit (PMID 10757751)
1778902_at	-1.02328	0.562622	-0.631405	0.695432	SPAC22E12.03c	S. pombe SPAC22E12.03c /DEF=THIJPFPI family protein
1778699_at	0.131407	-0.00370789	0.132726	-0.25134	SPBP4H10.14c	S. pombe SPBP4H10.14c /DEF=sequence orphan
1779005_at	-0.258998	0.142914	-0.176439	0.270967	SPAC5D6.08c	S. pombe SPAC5D6.08c /GEN=mes1 /DEF=meiosis II protein
1769763_at	0.0469084	0.0644773	-0.0935812	-0.0691312	SPAC9G1.04	S. pombe SPAC9G1.04 /GEN=oxa101 /DEF=involved in protein targeting
1779606_at	-0.00425593	0.117201	-0.189233	0.0490551	SPAC23A1.16c	S. pombe SPAC23A1.16c /DEF=conserved eukaryotic protein
1775496_at	0.0165462	-0.0474936	-0.270036	0.0810941	SPAC1834.07	S. pombe SPAC1834.07 /GEN=klp3 /DEF=kinesin-like protein
1777243_at	-0.0799437	0.145759	-0.190428	0.0193106	SPAC14C4.04	S. pombe SPAC14C4.04 /GEN=B22918-2 /DEF=hypothetical protein
1772784_at	0.216292	-0.0381966	0.0309448	-0.210779	SPBC18H10.21c	S. pombe SPBC18H10.21c /DEF=dubious
1778923_at	-0.236605	0.124591	-0.315692	0.326128	SPAC1556.01c	S. pombe SPAC1556.01c /GEN=rad50 /DEF=involved in DNA repair
1777469_at	0.0939169	0.310222	-0.166719	-0.210372	SPAC29B12.03	S. pombe SPAC29B12.03 /GEN=spd1 /DEF=S-phase inhibitor (PMID 8887552)
1771720_at	0.221298	-0.00351493	0.104812	-0.0770286	SPCC338.02	S. pombe SPCC338.02 /DEF=sequence orphan
1780125_at	-0.322784	0.31359	-0.525846	0.324047	SPAC29E6.01	S. pombe SPAC29E6.01 /GEN=pof11 /DEF=F-box protein
1771298_at	0.118188	-0.0972029	0.034291	-0.0375315	SPBC6B1.04	S. pombe SPBC6B1.04 /GEN=mde4 /DEF=no apparent orthologs
1778962_at	0.011193	-0.0421569	-0.0441405	0.120425	SPAC4D7.01c	S. pombe SPAC4D7.01c /GEN=sec71 /DEF=Sec7 domain
1779370_at	-0.175621	0.126425	-0.261354	0.0831935	SPAC11E3.01c	S. pombe SPAC11E3.01c /DEF=SNF2 family
1772526_at	-0.00290076	0.02869	-0.385144	0.137281	SPAC3A11.06	S. pombe SPAC3A11.06 /GEN=mvp1 /DEF=phosphoinositide binding (predicted)
1770004_at	-0.0463963	0.0540225	-0.235367	0.091671	SPBC11B10.05c	S. pombe SPBC11B10.05c /GEN=rsp1 /DEF=DNAJ domain protein
1776974_at	-0.075614	0.166079	-0.245996	0.086902	SPBC354.07c	S. pombe SPBC354.07c /DEF=oxysterol binding protein (predicted)
1775200_at	0.156642	-0.162741	-0.0798372	0.0327403	SPAC2E1P5.05	S. pombe SPAC2E1P5.05 /DEF=U3 snoRNP associated (predicted)
1777849_at	-0.138804	-0.222735	0.132881	0.084857	SPAC30C2.05	S. pombe SPAC30C2.05 /GEN=erv14 /DEF=involved in intracellular protein transport
1774260_at	-0.0642881	0.451634	-0.178199	0.196618	SPAC2C4.09	S. pombe SPAC2C4.09 /DEF=conserved eukaryotic protein
1776286_at	-0.274524	0.338044	-0.486397	0.247493	SPBC1711.08	S. pombe SPBC1711.08 /DEF=chaperone activator activity (predicted)
1771765_at	0.337661	-0.127728	0.0379931	-0.126203	SPAC12G12.13c	S. pombe SPAC12G12.13c /GEN=cid14 /DEF=DNA polymerase sigma
1777624_at	0.415907	-0.165198	0.397572	-0.283939	SPAC24H6.11c	S. pombe SPAC24H6.11c /DEF=sulfate transporter (predicted)
1772922_at	0.215108	0.029871	0.101098	-0.256171	SPCC13B11.02c	S. pombe SPCC13B11.02c /DEF=dubious
1770218_at	-0.0681572	0.264874	-0.46691	-0.157438	SPAC3G6.07	S. pombe SPAC3G6.07 /DEF=dubious
1774586_s_at	-0.0328464	0.401703	-1.11747	0.0538495	SPAC977.04	S. pombe SPAC977.04 /DEF=pseudogene
1776640_at	-0.0519133	0.0154985	-0.0250483	0.0662708	SPBC19G7.02	S. pombe SPBC19G7.02 /DEF=aminotransferase class V (predicted)
1776240_at	0.106833	-0.0214256	-0.452829	0.0403121	SPBC14C8.09c	S. pombe SPBC14C8.09c /DEF=conserved protein (broad species distribution)
1773016_at	0.515779	-0.177786	0.286327	-0.203745	SPAC8C9.12c	S. pombe SPAC8C9.12c /DEF=mitochondrial carrier
1770728_at	-0.191334	0.0745538	0.0182997	0.0132612	SPAC24C9.02c	S. pombe SPAC24C9.02c /DEF=cytochrome c1 heme lyase (predicted)
1776584_at	-0.535558	0.936107	-0.878054	0.495729	SPBC4F6.17c	S. pombe SPBC4F6.17c /DEF=AAA family ATPase
1779225_at	0.0851402	-0.173358	0.0551507	-0.0113475	SPAC27D7.02c	S. pombe SPAC27D7.02c /DEF=conserved eukaryotic protein
1772018_at	-0.279229	0.243516	-0.260664	0.259865	SPCC1322.04	S. pombe SPCC1322.04 /DEF=UTP-glucose-1-phosphate uridylyltransferase activity (predicted)
1776038_at	0.0772912	-0.240406	0.421571	-0.32619	SPBP8B7.05c	S. pombe SPBP8B7.05c /DEF=carbonic anhydrase family
1779424_at	0.126695	-0.0704409	0.0756509	-0.0192541	SPAC18G6.07c	S. pombe SPAC18G6.07c /GEN=mra1 /DEF=functions downstream of Ras1p
1777814_at	-0.0665728	0.447508	-0.129874	-0.0823825	SPCC1450.09c	S. pombe SPCC1450.09c /DEF=lysophospholipase (predicted)
1774747_at	0.125834	-0.167857	0.0492703	-0.0213064	SPBP35G2.07	S. pombe SPBP35G2.07 /GEN=ilv1 /DEF=acetolactate synthase subunit (PMID 8299177)
1772768_at	0.00129255	0.00428009	-0.140751	0.00464408	SPAC19B12.07c	S. pombe SPAC19B12.07c /DEF=zinc finger protein
1775825_at	0.0816406	-0.279545	0.0735273	0.0395759	SPBC215.01	S. pombe SPBC215.01 /DEF=TBC domain protein
1775776_at	0.0502927	-0.201682	0.246595	0.0190503	SPAC694.04c	S. pombe SPAC694.04c /DEF=metal dependent hydrolase (predicted)
1777259_at	-0.321476	0.0846122	-0.309411	0.363832	SPAC513.05	S. pombe SPAC513.05 /DEF=alpha-mannosidase (predicted)
1780202_at	0.389704	-0.150019	-0.00292015	-0.0293843	SPAC22G7.05	S. pombe SPAC22G7.05 /DEF=involved in ribosome biogenesis and assembly (predicted)
1777288_at	-0.0726865	0.117354	-0.281888	0.202647	SPAC6F6.13c	S. pombe SPAC6F6.13c /DEF=conserved protein
1773384_at	-0.21896	-0.120839	-0.155116	0.172322	SPCC757.12	S. pombe SPCC757.12 /DEF=glycosyl hydrolase family 13
1773406_at	-0.149069	0.101091	-0.201421	0.125599	SPAC1142.01	S. pombe SPAC1142.01 /DEF=conserved eukaryotic protein
1769728_at	0.0559584	-0.0782213	0.0481316	0.0329733	SPBC1709.15c	S. pombe SPBC1709.15c /GEN=cft2 /DEF=CPF complex (PMID 14617822)
1770978_at	0.128378	-0.0833263	0.074097	0.0394888	SPAC23H4.10c	S. pombe SPAC23H4.10c /GEN=thi4 /DEF=bifunctional enzyme
1775886_at	-0.194634	0.279762	-0.281256	0.293729	SPCC1739.09c	S. pombe SPCC1739.09c /GEN=cox13 /DEF=cytochrome c oxidase subunit VIa
1779867_at	0.0748456	0.0165974	-0.0841033	0.00490761	SPAC6F12.08c	S. pombe SPAC6F12.08c /DEF=sequence orphan
1773098_at	0.111927	0.2582	-0.394067	-0.0708593	SPAC2G11.05c	S. pombe SPAC2G11.05c /DEF=BRO1-like domain
1770738_at	0.186813	-0.300662	0.208467	-0.0885658	SPAC10F6.09c	S. pombe SPAC10F6.09c /GEN=psm3 /DEF=mitotic cohesin complex (subunit)
1775447_at	0.120954	-0.434245	0.168945	-0.0355752	SPBC16G5.10	S. pombe SPBC16G5.10 /DEF=exosome (RNase complex) (predicted)
1778589_at	-0.156291	0.0319157	-0.152217	0.231796	SPBC28E12.03	S. pombe SPBC28E12.03 /GEN=rga4 /DEF=GTPase activating protein
1777754_at	-0.0286608	-0.0104154	-0.00868607	0.0316515	SPBC2G2.03c	S. pombe SPBC2G2.03c /DEF=translocon
1775099_at	0.213908	-0.228871	0.305295	-0.0627028	SPAC30D11.07	S. pombe SPAC30D11.07 /GEN=nth1 /DEF=DNA endonuclease III
1772267_at	0.147855	-0.50203	0.417205	-0.0287437	SPCC663.05c	S. pombe SPCC663.05c /GEN=cia1 /DEF=chaperone activity
1772913_at	0.943682	-0.467551	1.61634	-0.623555	SPCPB1C11.03	S. pombe SPCPB1C11.03 /DEF=membrane transporter
1778535_at	0.153546	-0.0314506	-0.0930068	-0.112545	SPAC29B12.05c	S. pombe SPAC29B12.05c /DEF=S-adenosylmethionine-dependent methyltransferase activity (predicted)
1770354_at	-0.322667	0.0663017	-0.127651	0.313936	SPAC57A7.09	S. pombe SPAC57A7.09 /DEF=zinc finger protein
1770233_at	-0.18887	0.102528	-0.212269	0.381441	SPAC1782.05	S. pombe SPAC1782.05 /DEF=similar to S. cerevisiae YPL152W
1769367_at	0.0337626	-0.00770728	0.014479	0.0574306	SPAC13G7.06	S. pombe SPAC13G7.06 /DEF=phosphoadenosine phosphosulfate reductase (predicted)
1773119_at	0.103373	-0.036232	0.0101576	-0.148231	SPAC140.03	S. pombe SPAC140.03 /DEF=hypothetical protein
1778551_at	0.0112807	-0.255418	0.0791753	0.0678685	SPAC323.05c	S. pombe SPAC323.05c /DEF=DNA methyltransferase (predicted)
1780100_at	-0.528499	0.404343	-0.559566	0.381861	SPAC23G3.07c	S. pombe SPAC23G3.07c /DEF=hypothetical protein
1775514_at	-0.0431363	0.0415115	-0.117134	0.0885312	SPAC644.13c	S. pombe SPAC644.13c /DEF=Rab interactor activity (predicted)
1771028_at	0.781203	-0.109807	0.399295	-0.438499	SPAC30D11.02c	S. pombe SPAC30D11.02c /DEF=dubious
1775105_at	0.0306848	-0.0339006	0.0773948	-0.0726945	SPAC630.11	S. pombe SPAC630.11 /DEF=involved in intracellular protein transport
1770973_at	0.0694189	-0.0134932	-0.173063	0.0179113	SPCC1259.07	S. pombe SPCC1259.07 /DEF=sequence orphan
1775503_at	-0.155113	0.0217616	-0.108692	0.198086	SPAC3A12.18	S. pombe SPAC3A12.18 /GEN=zwf1 /DEF=glucose-6-phosphate 1-dehydrogenase (predicted)
1770931_at	-0.242608	0.0938857	-0.55446	0.0967766	SPCC16C4.06c	S. pombe SPCC16C4.06c /DEF=tRNA pseudouridylate synthase (putative)
1770336_at	0.0183147	-0.2296	0.268731	-0.0166003	SPCC553.08c	S. pombe SPCC553.08c /DEF=translation elongation factor (predicted)
1773692_at	0.249323	-0.0546735	0.130878	-0.0860011	SPBC428.02c	S. pombe SPBC428.02c /GEN=eca39 /DEF=branched chain amino acid aminotransferase
1772211_at	0.384327	-0.222747	0.279124	-0.0900777	SPBC23E6.05	S. pombe SPBC23E6.05 /DEF=metallopeptidase
1775135_at	0.0395791	0.0180073	0.0994663	0.119237	SPCC622.05	S. pombe SPCC622.05 /DEF=dubious
1778178_at	-0.130875	0.508759	-0.517725	-0.0857315	SPCC338.06c	S. pombe SPCC338.06c /DEF=heat shock protein
1771284_at	0.15543	-0.216448	-0.10322	-0.0360419	SPBC776.08c	S. pombe SPBC776.08c /DEF=Nrap
1779177_at	0.213341	0.538603	-0.317844	-0.303958	SPBC18E5.08	S. pombe SPBC18E5.08 /DEF=N-acetyltransferase (predicted)
1770301_at	0.0776027	-0.251236	-0.114866	0.00990836	SPAC4G9.08c	S. pombe SPAC4G9.08c /GEN=rpc2 /DEF=localization DNA-directed RNA polymerase III complex (subunit)
1769535_at	0.0471423	0.0673542	-0.106442	-0.0422141	SPBC685.09	S. pombe SPBC685.09 /GEN=orc2 /DEF=origin recognition complex (subunit 2)
1771647_at	0.127027	-0.0116027	0.0411196	-0.0762733	SPBP19A11.01	S. pombe SPBP19A11.01 /DEF=glycine cleavage system h protein (predicted)
1773037_at	-0.190409	0.201431	-0.222473	0.029582	SPBP4H10.10	S. pombe SPBP4H10.10 /DEF=rhomboid family protease
1777806_at	0.824757	-0.092302	0.547222	-0.117338	SPBC32H8.05	S. pombe SPBC32H8.05 /DEF=conserved fungal protein
1772501_at	0.136759	-0.00454521	-0.469571	0.0405652	SPBC19G7.13	S. pombe SPBC19G7.13 /DEF=Myb family
1776656_at	0.347776	-0.407888	0.216638	-0.0477832	SPAC1D4.10	S. pombe SPAC1D4.10 /DEF=ribonuclease (predicted)
1771163_at	-0.130439	0.0759169	-0.103877	0.383621	SPBC16H5.06	S. pombe SPBC16H5.06 /GEN=rip1 /DEF=ubiquinol-cytochrome-c reductase complex subunit 5
1776039_at	-0.286098	-0.103918	-0.018336	0.189701	SPAC22G7.01c	S. pombe SPAC22G7.01c /DEF=aminopeptidase (predicted)
1772445_at	0.00816472	0.23901	-0.287246	-0.0700127	SPAC17A5.01	S. pombe SPAC17A5.01 /DEF=peroxin-6 (predicted)
1775434_at	-0.0523252	0.00721677	-0.0789569	0.147928	SPBP22H7.07	S. pombe SPBP22H7.07 /GEN=prp5 /DEF=WD repeat protein
1779432_at	-0.191317	0.229981	-0.330683	0.148499	SPBC146.09c	S. pombe SPBC146.09c /DEF=oxidoreductase (predicted)
1779180_at	0.136735	-0.361471	0.50594	-0.028724	SPBC839.07	S. pombe SPBC839.07 /GEN=ibp1 /DEF=rhodanese-like domain
1770433_at	-0.0762663	-0.015034	-0.0339902	0.145889	SPCC737.02c	S. pombe SPCC737.02c /GEN=qcr7 /DEF=ubiquinol-cytochrome-c reductase complex subunit 6
1776148_at	0.0548086	-0.0545327	0.0130342	0.0242831	SPBC14C8.04	S. pombe SPBC14C8.04 /DEF=acetolactate synthase (small subunit) (predicted)
1772782_at	-0.248773	0.0148338	-0.145974	0.157216	SPBC428.13c	S. pombe SPBC428.13c /GEN=mob1 /DEF=Sid2p-Mob1p kinase complex
1777450_at	0.112724	-0.0143776	-0.249956	0.0184946	SPAC167.03c	S. pombe SPAC167.03c /GEN=snu66 /DEF=involved in mRNA splicing
1774555_at	-0.0914663	-0.0720924	-0.205933	0.0988353	SPAC1002.11	S. pombe SPAC1002.11 /DEF=GPI-anchor transamidase complex
1776970_at	0.183126	0.0158908	-0.128938	-0.604565	SPCC1281.08	S. pombe SPCC1281.08 /GEN=wtf11 /DEF=wtf element
1776437_at	-0.0280867	-0.000322024	-0.225175	0.0505012	SPBC211.03c	S. pombe SPBC211.03c /DEF=Sec7 domain
1770652_at	0.570901	-0.136193	0.310422	-0.335933	SPBP23A10.02	S. pombe SPBP23A10.02 /DEF=hypothetical protein
1778650_at	-0.0518258	0.193442	-0.358944	0.0961154	SPBC776.16	S. pombe SPBC776.16 /DEF=sequence orphan
1772859_at	-0.00976435	-0.0414286	-0.0349191	0.0464506	SPBC16H5.14c	S. pombe SPBC16H5.14c /DEF=short chain dehydrogenase (predicted)
1777751_at	0.0447737	-0.0636832	0.0667798	-0.0623134	SPCC645.13	S. pombe SPCC645.13 /DEF=zinc finger protein
1776826_at	-0.125399	-0.168449	0.19587	0.0764326	SPAC1F5.07c	S. pombe SPAC1F5.07c /DEF=protoporphyrinogen oxidase (predicted)
1779166_at	-0.0370296	-0.057272	-0.199119	0.13089	SPCC364.05	S. pombe SPCC364.05 /GEN=vps3 /DEF=CNH domain
1776755_at	0.0169303	-0.0886259	-0.0204306	0.141504	SPBP19A11.02c	S. pombe SPBP19A11.02c /DEF=glycoprotein (predicted)
1779291_at	0.77287	-0.0156873	0.221166	-0.151123	SPAC13G6.13	S. pombe SPAC13G6.13 /DEF=dubious
1774420_at	-0.00112883	0.0705859	-0.011728	-0.00751114	SPBC582.09	S. pombe SPBC582.09 /GEN=pex11 /DEF=involved in peroxisome organization and biogenesis (predicted)
1776331_at	-0.0195421	0.00481319	-0.259579	0.0926558	SPBC16E9.19	S. pombe SPBC16E9.19 /DEF=dubious
1779474_at	0.388413	-0.206363	0.192136	-0.323507	SPBC8E4.03	S. pombe SPBC8E4.03 /DEF=agmatinase (predicted)
1777698_at	-0.399925	0.317133	-0.307686	0.236323	SPAC12B10.16c	S. pombe SPAC12B10.16c /DEF=conserved protein
1776130_at	0.0833937	-0.039216	-0.00853538	-0.00210826	SPAC8C9.15c	S. pombe SPAC8C9.15c /GEN=tif225 /DEF=translation initiation factor
1779076_at	-0.0164858	0.00664266	-0.0400887	0.0113592	SPAC694.05c	S. pombe SPAC694.05c /GEN=rps2502 /DEF=40S ribosomal protein S25
1775051_at	-0.0281398	-0.00587082	-0.0405569	0.00912793	SPAC6F6.07c	S. pombe SPAC6F6.07c /GEN=rps13 /DEF=40S ribosomal protein S13
1775899_at	-0.47399	0.243441	-0.42069	0.344464	SPAPB2B4.06	S. pombe SPAPB2B4.06 /DEF=hypothetical protein
1776243_at	-0.0396067	0.00453758	0.0316222	0.112099	SPBC776.10c	S. pombe SPBC776.10c /DEF=Golgi transport complex (peripheral subunit) (predicted) (PMID 12006647)
1775113_at	0.468095	-0.123853	-0.063454	0.01553	SPBC947.07	S. pombe SPBC947.07 /DEF=involved in ribosome biogenesis and assembly (predicted)
1771750_at	0.521471	0.218803	-0.070405	-0.728914	SPBPB10D8.01	S. pombe SPBPB10D8.01 /DEF=membrane transporter
1772429_at	-0.0138737	-0.0264575	0.10612	-0.0298894	SPAC6G9.14	S. pombe SPAC6G9.14 /DEF=serine-rich protein
1777518_at	0.00413259	-0.0236381	-0.0144571	0.00497437	SPAC3H5.10	S. pombe SPAC3H5.10 /GEN=rpl3202 /DEF=60S ribosomal protein L32
1776916_at	0.0643371	-0.182777	-0.103437	0.122497	SPAC1093.04c	S. pombe SPAC1093.04c /DEF=tRNA nucleotidyltransferase (predicted)
1776920_at	0.243346	-0.411612	0.24705	-0.0283969	SPBC1703.03c	S. pombe SPBC1703.03c /DEF=conserved yeast protein
1773867_at	-0.169705	0.0382341	0.000626246	0.0995591	SPAP32A8.02	S. pombe SPAP32A8.02 /DEF=aldoketo reductase
1777037_at	0.476348	-0.578267	0.6848	-0.588386	SPBC3H7.07c	S. pombe SPBC3H7.07c /DEF=phosphoserine phosphatase (predicted)
1775552_at	-0.0208842	-0.0469427	-0.0792227	0.23869	SPBC11G11.04	S. pombe SPBC11G11.04 /GEN=trs20 /DEF=TRAPP (predicted)
1772775_at	0.294095	-0.193758	0.156767	-0.0933736	SPBP8B7.16c	S. pombe SPBP8B7.16c /GEN=dbp2 /DEF=DEADDEAH box helicase
1771032_at	-0.0134573	-0.000326792	-0.0177517	0.0253878	SPAC4F10.14c	S. pombe SPAC4F10.14c /GEN=btf3 /DEF=nascent polypeptide-associated complex (predicted) (PMID 8809106)
1775027_at	-0.0646652	0.068649	-0.127973	0.0396818	SPBC9B6.08	S. pombe SPBC9B6.08 /GEN=clc1 /DEF=clathrin light chain
1775936_at	-0.0564899	0.06438	-0.0377293	-0.0248346	SPBC1539.06	S. pombe SPBC1539.06 /DEF=acyl-coenzyme A binding protein (predicted)
1773213_at	0.0430927	0.00955105	-0.0543518	0.00663598	SPAC110.04c	S. pombe SPAC110.04c /GEN=pss1 /DEF=heat shock protein 70 family
1776325_at	-0.311407	-0.159366	-0.0788482	0.443117	SPBP8B7.29	S. pombe SPBP8B7.29 /DEF=para-aminobenzoate synthase (predicted)
1772297_at	-0.304767	0.497662	-0.434102	0.358782	SPAC343.04c	S. pombe SPAC343.04c /DEF=WD repeat protein
1779765_at	-0.157704	0.0562989	-0.125405	0.168176	SPCC576.15c	S. pombe SPCC576.15c /GEN=ksg1 /DEF=serinethreonine protein kinase
1771545_at	-0.015715	0.082689	-0.220939	0.00150235	SPAC16.01	S. pombe SPAC16.01 /GEN=rho2 /DEF=GTPase
1779596_at	0.368951	-0.374871	0.588741	-0.287315	SPBC23E6.01c	S. pombe SPBC23E6.01c /DEF=RNA-binding protein
1779452_at	0.0396156	0.0191091	-0.0447365	-0.0632633	SPBC2G2.04c	S. pombe SPBC2G2.04c /GEN=mmf1 /DEF=conserved eukaryotic protein
1777194_at	-0.155779	-0.541765	0.542189	0.0513229	SPAC18G6.12c	S. pombe SPAC18G6.12c /GEN=B22918-1 /DEF=B22918 domain
1771030_at	0.159498	-0.0343774	-0.132033	-0.00500997	SPAC10F6.02c	S. pombe SPAC10F6.02c /GEN=prp22 /DEF=ATP-dependent
1775817_at	0.153443	-0.0491463	0.0953223	-0.245306	SPBC31E1.03	S. pombe SPBC31E1.03 /GEN=ubl4 /DEF=ubiquitin family protein
1779505_at	0.416792	-0.481096	0.22974	-0.0387115	SPAC9G1.12	S. pombe SPAC9G1.12 /GEN=cpd1 /DEF=tRNA methyltransferase
1775456_at	-0.135459	0.0697298	-0.154947	-0.0163829	SPAC644.06c	S. pombe SPAC644.06c /GEN=cdr1 /DEF=serinethreonine protein kinase
1776599_at	-0.191587	0.0707337	-0.140869	-0.0523771	SPAC5D6.07c	S. pombe SPAC5D6.07c /DEF=hypothetical protein
1772722_at	0.292105	-0.0527426	0.251651	-0.366167	SPBC31F10.17c	S. pombe SPBC31F10.17c /DEF=sequence orphan
1775691_at	0.0658464	0.00342941	-0.0154584	-0.202758	SPAC23H3.02c	S. pombe SPAC23H3.02c /GEN=ini1 /DEF=RING finger-like protein (PMID 14762117)
1777519_at	0.111121	0.0300471	-0.229186	0.10122	SPCC1393.11	S. pombe SPCC1393.11 /DEF=sequence orphan
1772454_at	0.287794	-0.100412	-0.144069	-0.0151221	SPAC9.10	S. pombe SPAC9.10 /DEF=amino acid permease family
1769537_at	0.1195	-0.0655594	0.189239	-0.0606248	SPBC3B9.15c	S. pombe SPBC3B9.15c /GEN=scp1 /DEF=WD repeat protein
1770371_at	-0.00650279	0.0367645	-0.368501	0.141098	SPBC21C3.01c	S. pombe SPBC21C3.01c /GEN=vps13a /DEF=involved in intracellular protein transport (predicted)
1779216_at	-0.0564251	0.315768	-0.241131	0.0771977	SPAC6F12.15c	S. pombe SPAC6F12.15c /GEN=cut9 /DEF=anaphase-promoting complex (APC)
1774781_at	-0.277218	-0.139063	-0.158928	0.449067	SPAC11D3.07c	S. pombe SPAC11D3.07c /DEF=involved in transcriptional regulation
1774959_at	0.0614068	0.0844545	-0.0788507	-0.15	SPBC4C3.04c	S. pombe SPBC4C3.04c /DEF=guanyl-nucleotide exchange factor activity (predicted)
1773793_at	0.250278	-0.22234	0.0758931	-0.0794894	SPAC343.08c	S. pombe SPAC343.08c /GEN=mrp17 /DEF=mitochondrial ribosomal protein subunit YmS16
1771528_at	-0.302516	-0.19401	0.0520706	0.143717	SPBC15D4.13c	S. pombe SPBC15D4.13c /DEF=sequence orphan
1770057_at	0.228078	0.0137246	0.0297518	-0.115523	SPBC4C3.03	S. pombe SPBC4C3.03 /DEF=homoserine kinase (predicted)
1770268_at	-0.0102959	0.00951735	-0.0211318	0.0164289	SPBC1685.10	S. pombe SPBC1685.10 /GEN=rps27 /DEF=40S ribosomal protein S27
1777830_at	-0.154185	0.116721	-0.434544	0.172664	SPCC16C4.14c	S. pombe SPCC16C4.14c /GEN=sfc4 /DEF=transcription factor TFIIIC complex
1778675_at	-0.104422	0.122622	-0.29842	0.115127	SPAC458.07	S. pombe SPAC458.07 /GEN=tfa1 /DEF=transcription initiation factor activity
1773251_at	-1.10939	0.773272	-2.91976	1.22463	SPBPB21E7.04c	S. pombe SPBPB21E7.04c /DEF=S-adenosylmethionine-dependent methyltransferase activity (predicted)
1771283_at	0.238178	-0.135331	0.240348	-0.154753	SPCC1450.06c	S. pombe SPCC1450.06c /GEN=grx3 /DEF=arsenate reductase (glutaredoxin) activity
1778820_s_at	-0.012044	-0.130017	-0.0682138	0.119278	SPAC19B12.12c	S. pombe SPAC19B12.12c /GEN=yip11 /DEF=SMN family (PMID 10749973)
1772159_at	0.140019	-0.326037	0.116953	-0.0186694	SPCC1183.01	S. pombe SPCC1183.01 /GEN=sec15 /DEF=localization exocyst (predicted)
1772904_at	-0.019035	-0.092837	-0.0248566	0.309097	SPCC1494.09c	S. pombe SPCC1494.09c /DEF=hypothetical protein
1780010_at	-0.0154203	0.0468903	-0.337364	-0.0210311	SPBC336.07	S. pombe SPBC336.07 /GEN=sfc3 /DEF=transcription factor
1771623_at	0.046855	-0.0345666	0.0112794	0.00896867	SPAC1D4.09c	S. pombe SPAC1D4.09c /DEF=conserved eukaryotic protein
1773986_at	0.16001	0.0107368	-0.0820767	-0.0328248	SPBC13A2.02	S. pombe SPBC13A2.02 /DEF=nucleoporin
1780251_at	0.0355813	0.010033	0.00826613	-0.233773	SPAC1687.10	S. pombe SPAC1687.10 /DEF=sequence orphan
1774538_at	0.132693	-0.102514	0.114467	-0.0279754	SPAC1782.10c	S. pombe SPAC1782.10c /GEN=nhp2 /DEF=localization nucleolus (predicted)
1776575_at	0.0610638	-0.209476	0.174238	0.0225356	SPBC16C6.01c	S. pombe SPBC16C6.01c /DEF=SET domain
1770171_at	-0.173427	0.120147	-0.216114	0.0719903	SPCC330.12c	S. pombe SPCC330.12c /GEN=sdh3 /DEF=succinate dehydrogenase (ubiquinone)
1778250_at	-0.0481027	0.00530275	0.0691315	0.0397015	SPAC1B3.15c	S. pombe SPAC1B3.15c /DEF=transporter
1772117_at	0.34282	-0.348471	0.376566	-0.504164	SPBC428.11	S. pombe SPBC428.11 /DEF=homocysteine synthase (PMID 11754480)
1778707_at	-0.277966	-0.047939	0.0360902	0.176346	SPAPB17E12.08	S. pombe SPAPB17E12.08 /DEF=sequence orphan
1776592_at	0.392206	-0.0934483	0.235024	-0.0762132	SPBC418.01c	S. pombe SPBC418.01c /GEN=his4 /DEF=bifunctional enzyme
1779090_at	-0.019948	-0.568768	0.14056	0.153806	SPCC70.05c	S. pombe SPCC70.05c /DEF=serinethreonine protein kinase (predicted)
1778455_at	-0.189635	0.0761719	-0.202195	0.133094	SPCC895.07	S. pombe SPCC895.07 /GEN=alp14 /DEF=localization spindle pole body
1777431_at	-0.186531	0.0518913	-0.124858	0.138438	SPAC6F6.05	S. pombe SPAC6F6.05 /DEF=oligosaccharyltransferase (epsilon subunit) (predicted)
1776572_at	0.137034	-0.184833	0.17257	-0.0948502	SPCC1620.07c	S. pombe SPCC1620.07c /DEF=sequence orphan
1770042_at	-0.0639989	0.0657139	-0.110668	0.00778929	SPBC1D7.04	S. pombe SPBC1D7.04 /GEN=mlo3 /DEF=TREX complex (predicted)
1772844_at	0.294936	0.564972	-0.143732	-0.316786	SPAC3G9.11c	S. pombe SPAC3G9.11c /DEF=pyruvate decarboxylase (predicted)
1777117_at	0.178103	-0.157512	0.0533883	-0.0515321	SPBC1198.05	S. pombe SPBC1198.05 /DEF=guanylate kinase (predicted)
1777401_at	0.121155	-0.120031	0.0593138	0.00164636	SPBC17D11.05	S. pombe SPBC17D11.05 /GEN=tif32 /DEF=translation initiation factor
1775182_at	-0.0319525	-0.313157	0.13715	0.223439	SPAC4G8.08	S. pombe SPAC4G8.08 /DEF=mitochondrial carrier
1779711_at	-0.240438	0.181557	-0.219555	0.185912	SPAC3F10.13	S. pombe SPAC3F10.13 /GEN=ucp6 /DEF=UBA domain
1776416_at	-0.0269985	-0.0755002	0.104846	0.0310926	SPBC18E5.10	S. pombe SPBC18E5.10 /DEF=respiratory chain NADH dehydrogenase complex (subunit F) (predicted)
1776053_at	0.0682271	-0.0914052	0.00913779	0.0019455	SPAC31G5.11	S. pombe SPAC31G5.11 /GEN=pac2 /DEF=cAMP-independent regulatory protein (PMID 8536311)
1779241_at	0.173083	-0.183504	0.00453377	-0.0119136	SPAC26H5.02c	S. pombe SPAC26H5.02c /DEF=AAA family ATPase
1771380_at	0.241148	-0.324268	0.433117	-0.149526	SPCC18.17c	S. pombe SPCC18.17c /DEF=sequence orphan
1771118_at	0.877889	-0.289515	0.522525	-0.0870301	SPAC14C4.16	S. pombe SPAC14C4.16 /DEF=sequence orphan
1774981_at	-0.0413342	0.222706	-0.12024	0.0173241	SPBC2A9.09	S. pombe SPBC2A9.09 /DEF=conserved phosducin-like protein
1773705_at	0.0409219	-0.0831677	-0.100876	0.0617638	SPBP4H10.05c	S. pombe SPBP4H10.05c /GEN=spe2 /DEF=S-adenosylmethionine decarboxylase proenzyme
1775155_at	0.140299	-0.569635	0.177728	-0.0620238	SPCC1682.04	S. pombe SPCC1682.04 /GEN=cdc31 /DEF=EF hand
1776850_at	-0.104145	0.0449654	-0.170483	0.0284506	SPBC428.12c	S. pombe SPBC428.12c /DEF=RNA-binding protein
1776899_at	0.0536187	-0.401598	0.259319	0.051561	SPBC887.08	S. pombe SPBC887.08 /DEF=dubious
1769821_at	-0.156774	0.0518923	-0.172822	0.155479	SPCC962.03c	S. pombe SPCC962.03c /GEN=cut15 /DEF=karyopherin
1772071_at	-0.0442451	-0.25939	0.127913	0.101298	SPAC23C11.09	S. pombe SPAC23C11.09 /DEF=alanine-tRNA ligase (predicted)
1773536_at	0.316301	-0.0453793	0.116075	-0.902121	SPBC19C7.11	S. pombe SPBC19C7.11 /DEF=ClC chloride channel (predicted)
1777147_at	-0.167121	0.106712	-0.175458	0.347188	SPAC1296.01c	S. pombe SPAC1296.01c /DEF=phosphoacetylglucosamine mutase (predicted)
1772860_at	0.0505142	-0.270543	-0.054059	0.0373834	SPAC22E12.14c	S. pombe SPAC22E12.14c /DEF=serinethreonine protein kinase (predicted)
1775185_at	-0.0273507	0.0454216	-0.153849	0.00374794	SPBC24C6.05	S. pombe SPBC24C6.05 /GEN=sec28 /DEF=coatomer (epsilon subunit) (predicted)
1775768_at	-0.122405	0.159982	-0.390951	0.170837	SPAC644.12	S. pombe SPAC644.12 /GEN=cdc5 /DEF=transcriptional regulator
1769672_at	0.030434	0.0381867	-0.0153678	-0.0472008	SPAC17C9.05c	S. pombe SPAC17C9.05c /GEN=pmc3 /DEF=RNA polymerase II holoenzyme component
1769477_at	-0.0141662	0.00667477	-0.0805461	0.0417439	SPCC5E4.10c	S. pombe SPCC5E4.10c /DEF=sequence orphan
1770421_at	0.00337982	-0.00998974	-0.00949351	0.000223478	SPAC3G9.03	S. pombe SPAC3G9.03 /GEN=rpl2301 /DEF=60S ribosomal protein L23
1775365_at	0.0539195	-0.607968	0.236681	0.0815589	SPBC1734.05c	S. pombe SPBC1734.05c /GEN=spf31 /DEF=spliceosome associated protein (predicted)
1775184_at	0.289849	-0.165852	0.126084	-0.0244509	SPBC1A4.05	S. pombe SPBC1A4.05 /DEF=hypothetical protein
1776470_at	-0.00629234	0.122982	-0.174057	-0.0123005	SPBC15C4.05	S. pombe SPBC15C4.05 /DEF=ATP-dependent (predicted)
1776293_at	0.396526	-0.209365	0.227194	-0.317558	SPCC4G3.08	S. pombe SPCC4G3.08 /GEN=psk1 /DEF=serinethreonine protein kinase
1775882_at	0.154969	-0.275259	0.148267	-0.0866699	SPBC2A9.05c	S. pombe SPBC2A9.05c /DEF=conserved eukaryotic protein
1779837_at	-0.014384	-0.0584294	-0.0253204	0.203118	SPCC1281.01	S. pombe SPCC1281.01 /GEN=ags1 /DEF=a-1,3-glucan synthase
1772800_at	-0.336908	0.411327	-0.388763	0.259369	SPAC26F1.07	S. pombe SPAC26F1.07 /DEF=aldoketo reductase
1774580_at	0.105814	-0.139354	0.178558	-0.222156	SPAC17A5.13	S. pombe SPAC17A5.13 /DEF=GTP cyclohydrolase (predicted)
1772599_at	-0.179954	0.139813	-0.200407	0.350378	SPBC12C2.11	S. pombe SPBC12C2.11 /DEF=glucosamine--fructose-6-phosphate aminotransferase (predicted)
1780162_at	0.120481	-0.0846733	0.000281652	-0.000896136	SPBC365.06	S. pombe SPBC365.06 /GEN=pmt3 /DEF=ubiquitin family protein
1769734_s_at	0.0302502	0.456062	-0.601733	-0.120539	SPAC186.03	S. pombe SPAC186.03 /DEF=L-asparaginase
1774252_at	0.177188	-0.100377	0.0785313	-0.272691	SPAC3H1.10	S. pombe SPAC3H1.10 /DEF=phytochelatin synthetase (PMID 10368185) (PMID 10369673)
1779588_at	0.548062	-0.207758	0.342348	0.0323814	SPAC513.04	S. pombe SPAC513.04 /DEF=dubious
1774986_at	-0.21964	0.0804481	-0.361487	0.102173	SPAC18G6.13	S. pombe SPAC18G6.13 /DEF=dubious
1778580_at	0.0139068	-0.0221507	0.0326328	-0.0194543	SPCC285.15c	S. pombe SPCC285.15c /GEN=rps2802 /DEF=40S ribosomal protein S28
1777210_at	0.0454597	-0.0790765	-0.0261695	0.0131111	SPBC25H2.07	S. pombe SPBC25H2.07 /GEN=tif11 /DEF=translation initiation factor
1775695_at	-0.0713199	0.144084	-0.447139	0.0245078	SPCC1682.03c	S. pombe SPCC1682.03c /DEF=sequence orphan
1773031_at	0.254281	0.0586805	-0.0431878	-0.171296	SPAC1F8.08	S. pombe SPAC1F8.08 /DEF=sequence orphan
1777728_at	0.0444902	0.0395037	-0.0205921	-0.0623204	SPCC18.06c	S. pombe SPCC18.06c /DEF=CCR4-Not complex (predicted)
1775977_at	0.215329	-0.482159	0.191918	-0.185764	SPBC215.08c	S. pombe SPBC215.08c /GEN=arg4 /DEF=carbamoyl-phosphate synthase
1773822_at	-0.449254	0.632871	-0.433805	0.281671	SPBC8E4.04	S. pombe SPBC8E4.04 /DEF=aldoketo reductase
1773709_at	0.35867	-0.327436	0.388838	-0.260567	SPAC2E12.03c	S. pombe SPAC2E12.03c /DEF=G-protein coupled receptor activity
1780214_at	0.111643	-0.20091	0.165661	-0.0534115	SPAC24B11.08c	S. pombe SPAC24B11.08c /DEF=COPII-coated vesicle component
1771225_at	-0.0195719	0.0616229	-0.181889	0.0305929	SPCC794.11c	S. pombe SPCC794.11c /DEF=actin cortical patch component (predicted)
1773896_at	0.0064497	-0.0373586	-0.0183128	0.0134939	SPAC637.05c	S. pombe SPAC637.05c /GEN=vma2 /DEF=V-type ATPase
1779070_at	-0.264887	-0.100293	-0.184248	0.515253	SPCC584.16c	S. pombe SPCC584.16c /DEF=sequence orphan
1772056_at	0.228653	-0.18403	0.321947	-0.099898	SPAC4A8.07c	S. pombe SPAC4A8.07c /DEF=diacylglycerol kinase
1776213_at	0.0786139	-0.00350539	-0.215775	-0.065218	SPCC1739.11c	S. pombe SPCC1739.11c /GEN=cdc11 /DEF=SIN component
1779346_at	0.280192	-0.263697	0.29116	-0.206192	SPAC3H8.06	S. pombe SPAC3H8.06 /GEN=aur1 /DEF=inositol phosphorylceramide synthase (predicted)
1779686_at	0.0476891	0.227146	-0.146572	-1.04249	SPBC1683.01	S. pombe SPBC1683.01 /DEF=inorganic phosphate transporter (predicted)
1775575_at	0.0914049	-0.431774	0.194582	0.00548458	SPAC343.16	S. pombe SPAC343.16 /GEN=lys2 /DEF=homoaconitate hydratase
1771635_at	-0.326486	0.267004	-0.36127	0.299046	SPCC16A11.16c	S. pombe SPCC16A11.16c /DEF=conserved eukaryotic protein
1774076_at	0.455395	-0.0298583	0.231349	-0.0598087	SPCC24B10.18	S. pombe SPCC24B10.18 /DEF=conserved eukaryotic protein
1774814_at	-0.0871493	0.0586735	-0.147928	0.0687103	SPAC56F8.08	S. pombe SPAC56F8.08 /GEN=mud1 /DEF=UBA domain
1772861_at	0.332782	-0.740672	0.372434	-0.497955	SPAC1F7.05	S. pombe SPAC1F7.05 /GEN=cdc22 /DEF=ribonucleoside reductase
1770305_at	-0.0180594	-0.0243632	-0.00894833	0.269846	SPBC4B4.04	S. pombe SPBC4B4.04 /DEF=translation initiation factor
1773544_at	-0.103267	-0.597418	0.319221	0.0948556	SPAC23D3.14c	S. pombe SPAC23D3.14c /DEF=alpha-amylase (predicted)
1769401_at	0.0247568	-0.224481	-0.0851393	-0.0206054	SPBC23E6.04c	S. pombe SPBC23E6.04c /DEF=ribonucleoprotein (RNP) complex (predicted) (PMID 12068309)
1777768_at	-0.214868	-0.0509338	0.0580606	0.240547	SPAC3G6.08	S. pombe SPAC3G6.08 /DEF=Erv1Alr family
1779579_at	0.0284408	0.00241152	0.010567	0.0239385	SPBC405.07	S. pombe SPBC405.07 /GEN=rpl3602 /DEF=60S ribosomal protein L36
1777339_at	0.41435	-0.167522	0.936674	-0.726997	SPAC1039.02	S. pombe SPAC1039.02 /DEF=calcineurin-like phosphoesterase (predicted)
1775197_at	-0.301247	0.174795	-0.139623	0.213426	SPAC521.04c	S. pombe SPAC521.04c /DEF=calcium permease (predicted)
1776263_at	-0.350438	0.118637	-0.41081	0.153789	SPAC25A8.03c	S. pombe SPAC25A8.03c /DEF=hypothetical protein
1777870_at	0.461872	-0.398373	0.400494	-0.0225512	SPAC1093.05	S. pombe SPAC1093.05 /DEF=DEADDEAH box helicase
1778284_at	-0.125512	0.114656	-0.135505	0.133452	SPBC2F12.10	S. pombe SPBC2F12.10 /DEF=mitochondrial ribosomal protein (predicted)
1776849_at	0.058238	-0.103978	-0.103087	0.00825055	SPAC22E12.07	S. pombe SPAC22E12.07 /GEN=rna1 /DEF=GTPase activating protein
1772912_at	0.0131693	-0.00690047	-0.177525	0.128149	SPAC3F10.07c	S. pombe SPAC3F10.07c /DEF=dubious
1778803_at	-0.025005	-0.00491238	-0.156757	0.102829	SPAPB1A10.15	S. pombe SPAPB1A10.15 /DEF=involved in sterol metabolism (predicted)
1772423_at	-0.0249701	-0.0539564	-0.00231552	0.119467	SPAC16E8.04c	S. pombe SPAC16E8.04c /DEF=chorismate mutase (predicted)
1772941_at	-0.206314	0.101993	-0.147017	0.28581	SPCC74.03c	S. pombe SPCC74.03c /GEN=ssp2 /DEF=serinethreonine protein kinase (predicted)
1773912_at	-0.281113	0.35404	-0.502475	0.302105	SPAC17A5.09c	S. pombe SPAC17A5.09c /DEF=low similarity to human protein phosphatase inhibitor 2 and S. cerevisiae GLC8-Modulator of protein serinethreonine phosphatase-involved in control of vacuole fusion-by multiple alignment
1772435_at	-0.0558125	-0.0107368	-0.0428069	0.0838045	SPCC61.04c	S. pombe SPCC61.04c /DEF=Rab interactor activity
1777595_at	0.0878989	-0.132195	-0.131794	-0.0493647	SPAC4F8.05c	S. pombe SPAC4F8.05c /GEN=mrpl28 /DEF=mitochondrial ribosomal protein subunit YmL28
1770729_at	0.166804	-0.18096	-0.011754	-0.0149883	SPCC1672.07	S. pombe SPCC1672.07 /DEF=WD repeat protein
1769884_at	-0.0825923	-0.0655216	-0.0520328	0.00881513	SPBC3E7.04c	S. pombe SPBC3E7.04c /DEF=pseudo
1769318_at	-0.00847562	0.00329653	-0.135681	0.00894101	SPCC830.06	S. pombe SPCC830.06 /DEF=calcineurin (b subunit) (regulatory subunit) (predicted)
1779802_at	-0.442219	-0.196823	0.02211	0.268877	SPAC11D3.11c	S. pombe SPAC11D3.11c /DEF=pseudogene
1770069_at	-0.180078	0.214006	-0.351785	0.318174	SPCC1183.11	S. pombe SPCC1183.11 /DEF=MS ion channel
1776279_at	0.0867434	0.237197	-0.447451	0.0523949	SPCC417.09c	S. pombe SPCC417.09c /DEF=transcriptional regulator (predicted)
1776804_at	0.0174952	0.227078	-0.0251525	-0.108062	SPAC1399.01c	S. pombe SPAC1399.01c /DEF=purine permease (predicted)
1774124_at	0.0805861	0.0220938	-0.0105286	-0.168711	SPCC794.08	S. pombe SPCC794.08 /DEF=hypothetical protein
1771010_at	0.47566	-0.235624	0.45405	-0.192222	SPAC25B8.15c	S. pombe SPAC25B8.15c /DEF=conserved ACR protein
1771295_at	-0.119304	0.189978	-0.672086	0.267286	SPCC622.17	S. pombe SPCC622.17 /GEN=apn1 /DEF=AP endonuclease
1780048_at	0.033994	0.0128924	-0.121125	-0.140819	SPAC57A10.09c	S. pombe SPAC57A10.09c /DEF=HMG box
1770918_at	0.179158	-0.753229	0.321649	-0.185888	SPCC162.09c	S. pombe SPCC162.09c /GEN=hmg1 /DEF=3-hydroxy-3-methylglutaryl-CoA reductase (predicted)
1775763_at	0.0665013	-0.0744311	0.302733	-0.353561	SPBC25B2.08	S. pombe SPBC25B2.08 /DEF=sequence orphan
1770091_at	-0.137757	0.0937894	-0.387128	0.183646	SPBC1271.15c	S. pombe SPBC1271.15c /DEF=translation initiation factor if-2 (predicted)
1769402_at	-0.230762	-0.369706	-0.323483	0.170818	SPCC825.04c	S. pombe SPCC825.04c /DEF=N-acetyltransferase (predicted)
1773714_at	-0.412727	0.185977	-0.242116	0.52874	SPAC25B8.10	S. pombe SPAC25B8.10 /DEF=methyltransferase (predicted)
1775674_at	-0.0755618	0.124695	-0.238997	0.0744123	SPAC1F5.08c	S. pombe SPAC1F5.08c /GEN=yam8 /DEF=involved in calcium ion transport (PMID 10694511)
1769509_at	-0.186138	0.225924	-0.230843	0.0993989	SPBC1271.05c	S. pombe SPBC1271.05c /DEF=zinc finger protein
1775328_at	-0.0255677	-0.0850204	-0.224581	0.121856	SPAC688.14	S. pombe SPAC688.14 /DEF=transcriptional regulator (predicted)
1778490_at	-0.0638851	0.111952	-0.154809	0.0677004	SPAC1805.08	S. pombe SPAC1805.08 /GEN=dlc1 /DEF=dynein light chain
1778917_at	-0.04704	-0.00204627	-0.0826804	0.0548108	SPAC19A8.15	S. pombe SPAC19A8.15 /GEN=trp2 /DEF=tryptophan synthase
1770176_at	0.00703398	-0.0640955	0.0518977	0.0700916	SPBC1734.07c	S. pombe SPBC1734.07c /DEF=TRAPP (predicted)
1777494_at	-0.348328	-0.0898043	-0.247187	0.325143	SPBC4F6.12	S. pombe SPBC4F6.12 /DEF=LIM domain
1773489_at	0.182741	0.0997718	-0.126635	-0.134032	SPAC1952.16	S. pombe SPAC1952.16 /GEN=rga9 /DEF=FCH domain
1771424_at	0.244805	-0.170479	0.169466	-0.0365226	SPBC26H8.10	S. pombe SPBC26H8.10 /GEN=dis3 /DEF=3-5 exoribonuclease (subunit) (predicted)
1776816_at	-0.300892	-0.358305	0.0314503	0.29732	SPAC17C9.16c	S. pombe SPAC17C9.16c /DEF=membrane transporter
1775731_at	-0.0603545	-0.0336968	-0.0249027	0.133256	SPAC22F3.07c	S. pombe SPAC22F3.07c /DEF=ATP synthase (subunit G)
1773700_at	0.200391	-0.236926	0.195437	-0.0955006	SPCC1827.02c	S. pombe SPCC1827.02c /DEF=cholinephosphate cytidylyltransferase (predicted)
1778874_at	0.205814	0.0417064	-0.424256	-0.372791	SPCC777.04	S. pombe SPCC777.04 /DEF=amino acid transporter (predicted)
1773274_at	0.145721	-0.291882	0.100275	-0.0220251	SPBP23A10.09	S. pombe SPBP23A10.09 /DEF=GINS complex (predicted)
1770350_at	0.0659103	-0.0736901	0.0709658	0.0172755	SPAC24H6.10c	S. pombe SPAC24H6.10c /DEF=phospho-2-dehydro-3-deoxyheptonate aldolase (predicted)
1771939_at	-0.366252	0.0584488	-0.285358	0.441457	SPCC1919.06c	S. pombe SPCC1919.06c /GEN=wtf25 /DEF=wtf element
1774784_at	0.290615	-0.0994275	0.191076	-0.0705919	SPCP1E11.07c	S. pombe SPCP1E11.07c /GEN=cwf18 /DEF=conserved eukaryotic protein
1777770_at	-0.0157309	-0.11444	0.0860322	0.106381	SPBC1703.09	S. pombe SPBC1703.09 /DEF=coiled-coil (region) (predicted)
1778302_at	0.207813	-0.0243193	0.133466	-0.201097	SPCC126.11c	S. pombe SPCC126.11c /DEF=RNA-binding protein
1776683_at	0.168619	-0.260969	0.150105	-0.0502577	SPAC3C7.08c	S. pombe SPAC3C7.08c /GEN=elf1 /DEF=AAA family ATPase
1772478_at	-0.219795	0.189892	-0.376059	0.226522	SPBC21B10.07	S. pombe SPBC21B10.07 /DEF=glycosyl hydrolase family 16
1770702_at	0.295134	-0.310999	0.573249	-0.281221	SPAP8A3.02c	S. pombe SPAP8A3.02c /DEF=conserved protein
1775656_at	-0.195372	0.18149	-0.26752	0.200563	SPBC947.02	S. pombe SPBC947.02 /GEN=apl2 /DEF=adaptin
1776364_at	0.416578	-0.040103	0.104332	-0.222845	SPBC28F2.05c	S. pombe SPBC28F2.05c /DEF=aldoketo reductase
1774144_at	0.714343	-0.216587	0.267244	-0.319254	SPBC16G5.19	S. pombe SPBC16G5.19 /DEF=dubious
1770482_at	0.360042	-0.543397	0.290289	-0.258878	SPAC24B11.09	S. pombe SPAC24B11.09 /DEF=conserved eukaryotic protein
1769396_at	0.00391102	-0.0307862	-0.0102291	0.090689	SPBC3F6.03	S. pombe SPBC3F6.03 /GEN=trr1 /DEF=thioredoxin reductase
1779870_at	0.0473153	-0.105643	-0.0189746	0.0664892	SPAC16A10.03c	S. pombe SPAC16A10.03c /GEN=vps11 /DEF=involved in intracellular protein transport (predicted)
1770094_at	0.0380233	-0.240971	-0.0805591	0.0824626	SPBC691.02c	S. pombe SPBC691.02c /DEF=Rad50p interacting protein (predicted)
1777781_at	0.135657	0.381689	-0.572784	0.0163638	SPCP20C8.02c	S. pombe SPCP20C8.02c /DEF=33896 domain
1770051_s_at	0.156873	0.125595	-0.488932	-0.00976467	SPCP20C8.02c	S. pombe SPCP20C8.02c /DEF=33896 domain
1772085_at	-0.108474	0.23535	-0.460362	0.0562255	SPCC1739.03	S. pombe SPCC1739.03 /DEF=DEADDEAH box helicase (predicted)
1769593_at	-0.0339931	0.0747623	-0.0598574	0.0483344	SPAC31G5.01	S. pombe SPAC31G5.01 /GEN=sap49 /DEF=RNA-binding protein
1769784_at	-0.0844129	0.177843	-0.248826	0.30027	SPAC664.10	S. pombe SPAC664.10 /DEF=kinesin-like protein
1778217_at	0.192202	-0.0682287	-0.189333	-0.300898	SPAC22E12.02	S. pombe SPAC22E12.02 /DEF=RNA-binding protein
1774298_at	0.00214545	-0.0199868	0.000201861	-0.0345491	SPAC1071.10c	S. pombe SPAC1071.10c /GEN=pma1 /DEF=P-type proton ATPase (PMID 12707717)
1775010_at	0.0864372	-0.0792462	-0.257387	0.0681038	SPAC17A5.05c	S. pombe SPAC17A5.05c /DEF=sequence orphan
1772272_at	0.142771	0.121549	-0.0608743	-0.0907173	SPCC4B3.08	S. pombe SPCC4B3.08 /DEF=sequence orphan
1775296_at	-0.0162226	-0.0176001	-0.0264924	0.00654093	SPAC18G6.14c	S. pombe SPAC18G6.14c /GEN=rps7 /DEF=40S ribosomal protein S7
1773534_at	-0.0208184	0.0439723	-0.0502462	0.0237821	SPBC1683.11c	S. pombe SPBC1683.11c /DEF=isocitrate lyase (predicted)
1774439_at	0.0579363	-0.514567	0.189845	0.142302	SPCC188.03	S. pombe SPCC188.03 /GEN=cnd3 /DEF=condensin subunit (PMID 10485849)
1770537_at	0.01032	0.0465406	-0.0784187	0.0112626	SPAC6G9.11	S. pombe SPAC6G9.11 /GEN=syb1 /DEF=synaptobrevin (PMID 12565827)
1777529_at	-0.109335	-0.0851692	0.381122	0.210408	SPAC1093.01	S. pombe SPAC1093.01 /DEF=PPR domains
1775119_at	-0.644206	0.582844	-0.629528	0.89684	SPCC417.05c	S. pombe SPCC417.05c /GEN=cfh2 /DEF=Chs Four Homologue (pers. comm. Henar Montero)
1775212_s_at	1.60094	0.132208	0.0900906	-1.02056	SPCC1450.08c	S. pombe SPCC1450.08c /GEN=wtf16 /DEF=wtf element
1775084_at	-0.375545	0.262204	-0.323723	0.169809	SPBC9B6.03	S. pombe SPBC9B6.03 /DEF=zinc finger protein
1774916_at	0.0292584	-0.31514	0.0545209	0.138131	SPAP27G11.15	S. pombe SPAP27G11.15 /GEN=slx1 /DEF=stucture-specific endonuclease (catalytic subunit) (PMID 14528010)
1773070_at	0.496949	-0.154558	-0.122931	0.036616	SPAC664.08c	S. pombe SPAC664.08c /DEF=involved in intracellular protein transport
1774815_at	0.0781295	0.16627	-0.182566	-0.158728	SPAC31A2.16	S. pombe SPAC31A2.16 /GEN=gef2 /DEF=RhoGEF
1769567_at	0.151548	-0.0197744	-0.221976	-0.157248	SPBC1773.17c	S. pombe SPBC1773.17c /DEF=glycerate and formate dehydrogenase (predicted)
1773200_at	-0.00229931	-0.0389175	-0.0547899	-0.00903352	SPCC970.01	S. pombe SPCC970.01 /GEN=rad16 /DEF=ss DNA endonuclease
1776200_x_at	0.47654	0.109858	-0.218255	-0.292503	SPCC794.02	S. pombe SPCC794.02 /GEN=wtf5 /DEF=wtf element
1772044_at	0.0370849	0.0281795	-0.144452	-0.0225334	SPBC1A4.10c	S. pombe SPBC1A4.10c /GEN=pmc1 /DEF=RNA polymerase II holoenzyme component (PMID 11572939)
1778727_at	-0.176131	0.348929	-0.283964	0.234035	SPAC4G8.10	S. pombe SPAC4G8.10 /GEN=gos1 /DEF=SNARE
1770064_at	0.0106799	-0.0843461	-0.0557928	0.0610962	SPCC550.14	S. pombe SPCC550.14 /DEF=RNA-binding protein
1777671_at	0.0627632	-0.198496	-0.0160097	0.0458857	SPAC2F7.17	S. pombe SPAC2F7.17 /DEF=peptide chain release factor (predicted)
1776066_at	-0.0500711	0.0488482	-0.0610968	0.0365521	SPBC409.06	S. pombe SPBC409.06 /GEN=uch2 /DEF=ubiquitin C-terminal hydrolase activity
1777520_at	-0.0590938	0.0262146	-0.225235	0.0220935	SPAC890.02c	S. pombe SPAC890.02c /GEN=alp7 /DEF=coiled-coil (predicted)
1775134_at	-0.0600472	0.578502	-0.455936	-0.0424061	SPCC550.07	S. pombe SPCC550.07 /DEF=acetamidase (predicted)
1778186_at	-0.111715	-0.150819	0.130156	0.0717376	SPCC622.21	S. pombe SPCC622.21 /GEN=wtf12 /DEF=wtf element
1779693_at	-0.0558529	-0.058169	0.0417862	0.192948	SPAC13G6.05c	S. pombe SPAC13G6.05c /DEF=TRAPP (predicted)
1774956_at	0.0620057	-0.230459	0.203581	0.0424652	SPBC16D10.02	S. pombe SPBC16D10.02 /DEF=DNA methyltransferase (predicted)
1779501_at	-0.580231	0.534532	-0.637765	0.588164	SPAPB24D3.08c	S. pombe SPAPB24D3.08c /DEF=NADP dependent oxidoreductase (predicted)
1778642_at	-0.483659	0.0588462	-0.0804132	0.0765044	SPAC3H1.06c	S. pombe SPAC3H1.06c /DEF=transporter (predicted)
1770465_at	-0.0616109	0.00037543	-0.245007	0.14252	SPBC1706.03	S. pombe SPBC1706.03 /DEF=GTPase activity (ISS)
1770675_at	-0.453423	0.280794	-0.302375	1.14063	SPAC1D4.13	S. pombe SPAC1D4.13 /GEN=byr1 /DEF=serinethreonine protein kinase
1775627_at	-0.00144672	0.0726102	-0.0857191	0.0030206	SPAC27D7.06	S. pombe SPAC27D7.06 /DEF=electron transfer flavoprotein (alpha subunit) (predicted)
1775804_at	0.107133	-0.395352	0.0724173	-0.0357548	SPAC19A8.12	S. pombe SPAC19A8.12 /DEF=pyrophosphatase (predicted)
1777766_at	-0.128912	0.0283855	0.0911725	0.308158	SPAC630.12	S. pombe SPAC630.12 /DEF=serinethreonine protein phosphatase (predicted)
1772906_at	-0.201017	0.132298	-0.132074	0.160426	SPAC5D6.04	S. pombe SPAC5D6.04 /DEF=auxin family
1773114_at	-0.050938	0.0283747	-0.0374215	0.232386	SPBC15C4.02	S. pombe SPBC15C4.02 /DEF=ABC1 family
1780051_at	-0.167307	-0.0544939	-0.0447019	0.179636	SPAC1952.11c	S. pombe SPAC1952.11c /GEN=ure2 /DEF=urease (PMID 9301025)
1779776_at	0.105747	-0.0358753	0.122096	-0.0601692	SPCC285.12	S. pombe SPCC285.12 /GEN=lsm7 /DEF=U6 snRNA-associated protein
1775159_at	-0.0341164	-0.278822	0.0722113	0.0186748	SPCC736.12c	S. pombe SPCC736.12c /DEF=hypothetical protein
1774140_at	-0.0878439	0.0778344	-0.129288	0.0424601	SPCC1235.04c	S. pombe SPCC1235.04c /DEF=FMN adenylyltransferase activity (predicted)
1775714_at	-0.0217765	0.0926361	-0.0458209	-0.0126677	SPBC776.06c	S. pombe SPBC776.06c /DEF=sequence orphan
1775192_at	-0.0892229	0.0985756	-0.214255	0.0910314	SPCC737.06c	S. pombe SPCC737.06c /DEF=aldoketo reductase (predicted)
1772197_at	-0.0525332	-0.00238482	-0.0669928	0.108536	SPBC16A3.03c	S. pombe SPBC16A3.03c /DEF=sequence orphan
1775604_at	0.190044	-0.0102653	-0.106249	-0.0218802	SPBC1A4.07c	S. pombe SPBC1A4.07c /DEF=WD repeat protein
1776527_at	-0.126905	-0.273377	0.220702	0.2255	SPBC646.03	S. pombe SPBC646.03 /DEF=glutamyl-tRNA amidotransferase complex (predicted)
1776602_at	-0.513258	0.737659	-0.479484	0.375625	SPCC285.04	S. pombe SPCC285.04 /DEF=transthyretin (predicted)
1773121_at	0.0382071	-0.0131073	-0.307681	0.00589053	SPCC162.12	S. pombe SPCC162.12 /DEF=serine-rich protein
1775367_at	0.0626574	0.168034	-0.22995	-0.0197039	SPAC23C11.15	S. pombe SPAC23C11.15 /GEN=pst2 /DEF=SIN3 family co-repressor
1775169_at	0.298303	-0.382673	0.359369	-0.0322428	SPAC589.03c	S. pombe SPAC589.03c /DEF=hypothetical protein
1779178_at	0.191667	-0.0777006	0.116716	-0.13803	SPCC4G3.09c	S. pombe SPCC4G3.09c /GEN=gyp3 /DEF=TBC domain protein
1769689_at	-0.31389	0.0539443	-0.11657	0.381639	SPBC19F8.07	S. pombe SPBC19F8.07 /GEN=crk1 /DEF=serinethreonine protein kinase
1770161_at	-0.344645	0.094656	-0.208942	0.35172	SPCP1E11.05c	S. pombe SPCP1E11.05c /DEF=sterol O-acyltransferase (predicted)
1769454_at	0.126733	-0.209428	0.243285	-0.0575196	SPAC823.11	S. pombe SPAC823.11 /DEF=sphingosine-1-phosphate phosphatase activity (predicted)
1779862_at	-0.136772	0.170921	-0.330983	0.0798483	SPAC4F8.01	S. pombe SPAC4F8.01 /DEF=involved in intracellular protein transport
1770165_at	0.00560888	-0.183374	-0.0832758	0.258399	SPCC1753.05	S. pombe SPCC1753.05 /DEF=sequence orphan
1773775_at	-0.58232	0.190007	-0.499722	0.852668	SPAC18B11.03c	S. pombe SPAC18B11.03c /DEF=N-acetyltransferase (predicted)
1769354_at	-0.526766	0.243742	-0.494091	0.439698	SPCC1183.09c	S. pombe SPCC1183.09c /DEF=UPF0057 family
1773367_at	-0.118217	0.0239137	-0.189486	0.175835	SPBC1289.06c	S. pombe SPBC1289.06c /DEF=sequence orphan
1773407_at	-0.0755421	-0.0264718	-0.0816313	0.0905539	SPCC1840.02c	S. pombe SPCC1840.02c /GEN=bgs4 /DEF=1,3-beta-glucan synthase (subunit) (predicted)
1779967_at	0.0433728	0.0199041	-0.0511093	-0.0723845	SPCC645.04	S. pombe SPCC645.04 /DEF=sequence orphan
1774881_at	0.110501	-0.0732962	0.138169	-0.0674988	SPAC20H4.03c	S. pombe SPAC20H4.03c /GEN=tfs1 /DEF=transcription elongation factor TFIIS (PMID 8904334)
1770110_at	0.206078	-0.307973	0.116131	0.159219	SPBC18H10.07	S. pombe SPBC18H10.07 /DEF=small nuclear ribonucleoprotein (snRNP) (predicted) (pers. comm. J.A. Potashkin)
1777250_at	-0.204248	0.20794	-0.52395	0.288909	SPAC6F12.09	S. pombe SPAC6F12.09 /GEN=rdr1 /DEF=RNA-directed RNA polymerase
1774408_at	-0.163087	0.0609309	-0.135568	0.139206	SPAC1250.03	S. pombe SPAC1250.03 /GEN=ubc14 /DEF=ubiquitin conjugating enzyme
1772175_at	0.205326	-0.0913102	0.0965961	-0.080932	SPCC569.06	S. pombe SPCC569.06 /DEF=similar to S. pombe SPCC61.05 and SPAC26H5.07C
1773880_at	0.184612	-0.246436	0.0810534	-0.140371	SPBC4F6.11c	S. pombe SPBC4F6.11c /DEF=asparagine synthase (predicted)
1772663_at	0.126399	-0.0257702	0.0574792	-0.000677109	SPBC2G5.04c	S. pombe SPBC2G5.04c /DEF=COPII-coated vesicle component (predicted)
1769826_at	0.0687129	-0.0928628	-0.079423	0.0383914	SPCC1322.03	S. pombe SPCC1322.03 /DEF=conserved fungal protein
1776307_at	-0.0793552	0.101316	-0.185067	0.111397	SPCC16A11.14	S. pombe SPCC16A11.14 /GEN=sfh1 /DEF=involved in transcriptional regulation (predicted)
1778166_at	0.212906	0.378828	-0.230029	-0.0130536	SPCC777.03c	S. pombe SPCC777.03c /DEF=nifs homolog
1773422_at	0.187895	0.0234324	0.0833047	-0.108489	SPBC3B9.08c	S. pombe SPBC3B9.08c /DEF=mago-nashi homolog
1780050_at	-0.133929	0.112532	-0.16242	0.115172	SPAC16E8.09	S. pombe SPAC16E8.09 /GEN=scd1 /DEF=guanyl-nucleotide exchange factor activity
1779047_at	-0.116083	0.0687847	-0.109231	-0.00928211	SPAC17A2.09c	S. pombe SPAC17A2.09c /GEN=csx1 /DEF=RNA-binding protein
1778361_at	0.289821	-0.142655	-0.0388015	-0.0229584	SPBC660.15	S. pombe SPBC660.15 /DEF=RNA-binding protein
1776177_at	-0.260822	0.646451	-0.626545	0.284069	SPBC3B9.01	S. pombe SPBC3B9.01 /DEF=hypothetical protein
1775584_at	-0.20977	0.08833	-0.254999	0.299556	SPAC24C9.14	S. pombe SPAC24C9.14 /DEF=OTU-like cysteine protease (predicted)
1776591_at	0.250608	-0.296761	0.269405	-0.223725	SPAC1A6.09c	S. pombe SPAC1A6.09c /GEN=lag1 /DEF=longevity-assurance protein 1
1779733_at	-0.239083	0.410105	-0.371601	0.581512	SPBC947.15c	S. pombe SPBC947.15c /DEF=NADH dehydrogenase (predicted)
1769546_at	0.149116	-0.223451	0.188336	0.100219	SPCC191.09c	S. pombe SPCC191.09c /GEN=gst1 /DEF=glutathione S-transferase (PMID 12063243)
1773048_at	0.0314376	0.139169	-0.173721	-0.0274471	SPBC887.07	S. pombe SPBC887.07 /GEN=mrpl38 /DEF=mitochondrial ribosomal protein subunit YmL34YmL38
1770206_at	0.0308956	0.0735877	-0.150142	-0.0522372	SPAC16A10.07c	S. pombe SPAC16A10.07c /GEN=taz1 /DEF=involved in telomere maintenance
1771280_at	-0.300264	0.0656023	-0.182855	0.115324	SPAC1142.02c	S. pombe SPAC1142.02c /DEF=conserved protein
1775382_at	-0.0184037	-0.00731246	-0.0407508	0.0190109	SPAC1805.11c	S. pombe SPAC1805.11c /GEN=rps2602 /DEF=40S ribosomal protein S26
1772546_at	-0.112289	0.0573724	-0.17328	0.0685539	SPAC19A8.02	S. pombe SPAC19A8.02 /DEF=pleckstrin homology domain
1773824_at	-0.0301361	0.0586675	-0.280853	0.330156	SPBC3E7.13c	S. pombe SPBC3E7.13c /DEF=involved in mRNA splicing (predicted)
1769705_at	-0.113744	0.0693512	-0.128097	0.0750326	SPAC3H5.11	S. pombe SPAC3H5.11 /DEF=NADNADH kinase (predicted)
1779415_at	-0.0214682	-0.0487509	-0.311464	0.091485	SPAC22E12.12	S. pombe SPAC22E12.12 /DEF=dubious
1775920_at	-0.246384	0.144215	-0.237439	0.0518084	SPAC17A2.05	S. pombe SPAC17A2.05 /DEF=fumerate reductase (predicted)
1776012_at	0.0214771	-0.0475486	0.0306193	-0.104307	SPAC29E6.09	S. pombe SPAC29E6.09 /DEF=sequence orphan
1776185_at	0.00619729	-0.0241944	-0.0267976	0.0166292	SPBC839.13c	S. pombe SPBC839.13c /GEN=rpl1601 /DEF=60S ribosomal protein L13L16
1777068_at	-0.031826	-0.037343	-0.0575832	0.0381413	SPAC2G11.07c	S. pombe SPAC2G11.07c /GEN=ptc3 /DEF=serinethreonine protein phosphatase
1778533_at	0.0687291	-0.153221	0.0963504	0.0273768	SPAC9E9.03	S. pombe SPAC9E9.03 /GEN=leu2 /DEF=3-isopropylmalate dehydratase (predicted)
1771494_at	-0.245625	0.247146	-0.353058	0.132703	SPAC6F12.03c	S. pombe SPAC6F12.03c /GEN=fsv1 /DEF=SNARE (PMID 14575697)
1779127_at	0.0825758	0.0295823	-0.0864191	-0.0309013	SPBC119.12	S. pombe SPBC119.12 /DEF=involved in intracellular protein transport
1769939_s_at	-0.00776958	-0.00173219	-0.0401084	0.00527636	SPCC16C4.13c	S. pombe SPCC16C4.13c /GEN=rpl1201 /DEF=60S ribosomal protein L12.1L12A
1775336_at	-0.4551	0.131276	-0.0876614	0.503391	SPAP14E8.04	S. pombe SPAP14E8.04 /DEF=metallo peptidase
1773038_at	-0.386722	-0.192727	-0.129756	0.403661	SPBC1709.01	S. pombe SPBC1709.01 /GEN=chs2 /DEF=chitin synthase family
1778005_at	-0.432798	0.194599	-0.454753	0.798547	SPAC2F3.01	S. pombe SPAC2F3.01 /DEF=involved in glycosphingolipid biosynthesis (predicted)
1775115_at	0.224345	-0.284784	0.24835	-0.193676	SPAC30C2.02	S. pombe SPAC30C2.02 /GEN=mmd1 /DEF=HEAT repeat
1769814_at	0.510339	-0.329095	0.0877987	-0.0174576	SPAC10F6.10	S. pombe SPAC10F6.10 /DEF=protein kinase (RIO family) (PMID 12135737)
1779469_at	0.0577224	-0.162886	0.0475852	0.193095	SPAC1687.04	S. pombe SPAC1687.04 /DEF=conserved eukaryotic protein
1769553_at	0.0837329	-0.104139	0.108664	-0.38739	SPBC1105.12	S. pombe SPBC1105.12 /GEN=h4.3 /DEF=histone H4
1775735_x_at	0.0798086	-0.0771367	0.0959005	-0.240832	SPBC1105.12	S. pombe SPBC1105.12 /GEN=h4.3 /DEF=histone H4
1774890_at	-0.0979392	0.130729	-0.53622	-0.0442009	SPBC1604.16c	S. pombe SPBC1604.16c /DEF=hypothetical protein
1769755_at	0.00913715	0.26735	-0.370512	-0.0119705	SPAC6F12.14	S. pombe SPAC6F12.14 /GEN=cut23 /DEF=anaphase-promoting complex (APC) (PMID 10526233)
1778211_at	0.0973129	-0.124976	0.195445	-0.0266507	SPBC31F10.12	S. pombe SPBC31F10.12 /DEF=PUA domain
1777125_at	-0.283019	0.159592	-0.309333	0.144969	SPAC13D6.05	S. pombe SPAC13D6.05 /GEN=alp11 /DEF=localization cytoskeleton
1779069_at	0.103697	-0.201351	-0.00136979	0.0238145	SPBC244.01c	S. pombe SPBC244.01c /GEN=sid4 /DEF=SIN component (PMID 9649519)
1779969_at	-0.26779	0.172481	-0.299748	0.128083	SPBC8D2.11	S. pombe SPBC8D2.11 /DEF=hypothetical protein
1777437_at	-0.11083	-0.0498174	0.022205	0.231297	SPBC1685.03	S. pombe SPBC1685.03 /DEF=signal peptidase activity (predicted)
1776741_at	0.0663764	0.182655	-0.55689	-0.0811993	SPAC20H4.04	S. pombe SPAC20H4.04 /DEF=DEADDEAH box helicase
1778032_at	0.0153713	-0.0993315	0.112229	0.09209	SPBC839.03c	S. pombe SPBC839.03c /DEF=hypothetical protein
1772708_at	-0.154245	0.315666	-0.162324	0.802199	SPBC19F8.06c	S. pombe SPBC19F8.06c /GEN=meu22 /DEF=meiotic expression upregulated
1774212_at	-0.122888	-0.103539	-0.0207434	0.53454	SPBC3H7.10	S. pombe SPBC3H7.10 /DEF=conserved eukaryotic protein
1777459_at	0.012283	-0.0282933	-0.0959024	0.171489	SPCC1223.01	S. pombe SPCC1223.01 /DEF=zinc finger protein
1775911_at	-0.215292	0.0301746	-0.0848227	0.295005	SPAC15E1.05c	S. pombe SPAC15E1.05c /DEF=ethanolamine-phosphate cytidylyltransferase activity (predicted)
1777729_at	0.0344861	-0.0541407	0.0644074	0.0649792	SPBC146.08c	S. pombe SPBC146.08c /DEF=translation initiation factor
1775818_at	-0.0786772	0.087512	-0.376336	0.0764856	SPAC227.12	S. pombe SPAC227.12 /DEF=WD repeat protein
1769569_at	0.207462	-0.141707	0.0924238	-0.0915794	SPCC548.04	S. pombe SPCC548.04 /DEF=ubiquitin family protein
1770260_at	-0.171991	-0.0639099	0.0465342	0.270497	SPAC56F8.04c	S. pombe SPAC56F8.04c /GEN=coq2 /DEF=para-hydroxybenzoate--polyprenyltransferase activity (PMID 11092853)
1776559_at	0.0283906	-0.117335	-0.00156498	0.0900164	SPAC1002.13c	S. pombe SPAC1002.13c /GEN=psu1 /DEF=beta-glucosidase (predicted)
1772306_at	-0.211494	0.0595322	-0.146726	0.159193	SPCC16C4.10	S. pombe SPCC16C4.10 /DEF=6-phosphogluconolactonase (predicted)
1770370_at	0.13271	-0.354749	0.0881224	-0.0926901	SPAC6F12.10c	S. pombe SPAC6F12.10c /GEN=ade3 /DEF=phosphoribosylformylglycinamidine synthase (predicted)
1775323_at	0.0642598	-0.139146	-0.0102332	-0.0455523	SPCC4B3.09c	S. pombe SPCC4B3.09c /DEF=mitochondrial ribosomal protein subunit l12
1775779_at	0.0377935	-0.174847	-0.0555299	0.0249081	SPBC1703.02	S. pombe SPBC1703.02 /DEF=chromatin remodeling complex (predicted)
1771946_at	-0.0236454	0.0278336	-0.28163	0.0260878	SPAC6G9.06c	S. pombe SPAC6G9.06c /GEN=pcp1 /DEF=gamma tubulin complex (associated with) (PMID Venkatram et al in press)
1778422_at	-0.00405057	0.000752767	-0.0271301	0.00526047	SPAC589.06c	S. pombe SPAC589.06c /DEF=localization membrane (predicted)
1779970_at	-0.00607522	-0.0101096	-0.0383301	0.00701809	SPAC9.09	S. pombe SPAC9.09 /DEF=homocysteine methyltransferase
1770893_at	0.024587	-0.524047	0.180817	0.233996	SPBC336.08	S. pombe SPBC336.08 /DEF=localization spindle pole body (predicted)
1777508_at	0.0410379	0.352633	-0.670741	-0.0319366	SPBP22H7.05c	S. pombe SPBP22H7.05c /DEF=TAT-binding protein homolog
1779728_at	0.0937818	-0.0401208	0.11329	-0.227503	SPBC19C7.09c	S. pombe SPBC19C7.09c /GEN=uve1 /DEF=endonuclease activity (PMID 8065916)
1771485_at	-0.00127506	-0.100528	-0.0709089	0.293986	SPAPB1A11.04c	S. pombe SPAPB1A11.04c /DEF=transcriptional regulator (predicted)
1777324_at	-0.0699285	-0.10443	0.0662533	0.143154	SPAC22A12.03c	S. pombe SPAC22A12.03c /GEN=csn4 /DEF=COP9signalosome complex (subunit 4) (PMID 11854407)
1772591_at	0.318376	-0.156974	0.259869	-0.169641	SPBC31F10.07	S. pombe SPBC31F10.07 /DEF=similar to S. cerevisiae YCL034W
1769577_at	-0.000978152	-0.622929	0.458672	0.0436271	SPBC106.12c	S. pombe SPBC106.12c /DEF=RNA-binding protein
1771116_at	0.421773	-0.102719	0.295133	-0.159842	SPAC17G6.17	S. pombe SPAC17G6.17 /GEN=pof8 /DEF=F-box protein
1771570_at	0.0120392	0.0167659	-0.0261809	-0.0293131	SPBC27B12.10c	S. pombe SPBC27B12.10c /GEN=tom7 /DEF=mitochondrial TOM complex component
1772702_at	-0.112355	0.155954	-0.107074	-0.0191994	SPAC630.13c	S. pombe SPAC630.13c /GEN=tsc2 /DEF=tuberin
1773835_at	0.104024	-0.192978	0.0752131	-0.0451314	SPCC1795.11	S. pombe SPCC1795.11 /GEN=sum3 /DEF=DEADDEAH box helicase
1780223_at	-0.544692	0.104632	-0.327202	1.13201	SPAC29A4.17c	S. pombe SPAC29A4.17c /DEF=conserved eukaryotic protein
1771360_at	-0.126426	0.20043	-0.427658	0.0498867	SPBP8B7.28c	S. pombe SPBP8B7.28c /DEF=sequence orphan
1778747_at	-0.333348	0.164812	-0.319564	0.422354	SPCC736.11	S. pombe SPCC736.11 /GEN=ago1 /DEF=argonaute
1769969_at	0.0708968	0.0395768	-0.00313727	-0.00847689	SPBC1271.13	S. pombe SPBC1271.13 /GEN=mrpl8 /DEF=mitochondrial ribosomal protein subunit YmL8
1774683_at	-0.062555	0.0172186	-0.193834	0.0731576	SPBP16F5.02	S. pombe SPBP16F5.02 /GEN=mcs2 /DEF=cyclin
1779585_at	0.575442	0.992304	-0.426956	-0.0494642	SPBC1348.12	S. pombe SPBC1348.12 /DEF=zinc finger protein
1771434_at	0.0167348	0.154032	-0.270766	-0.402763	SPBC1D7.01	S. pombe SPBC1D7.01 /DEF=prefoldin (subunit 1) (predicted)
1770530_at	-0.168002	-0.0786985	-0.230171	0.168846	SPAC3G9.02	S. pombe SPAC3G9.02 /DEF=3-oxoacyl-(acyl carrier protein) reductase activity (predicted)
1770755_at	0.0982755	-0.0420373	0.21852	0.0728181	SPAC1783.06c	S. pombe SPAC1783.06c /DEF=similar to S. cerevisiae YBR217W
1777169_at	-0.205559	0.063955	-0.123005	0.0945896	SPBC29A3.05	S. pombe SPBC29A3.05 /DEF=zinc finger protein
1777883_at	0.278886	-0.295376	0.278494	-0.134424	SPBC1105.06	S. pombe SPBC1105.06 /GEN=pmc4 /DEF=RNA polymerase II holoenzyme component (PMID 10625684)
1771181_at	1.12534	0.0711803	0.945437	-0.317843	SPMIT.09	S. pombe SPMIT.09 /GEN=atp8 /DEF=ATPase (subunit 8)
1770901_at	0.208475	-0.281421	0.627532	0.130829	SPBC27.05	S. pombe SPBC27.05 /DEF=sequence orphan
1779948_at	0.0896333	-0.0763899	0.0158202	0.00873502	SPAC24C9.12c	S. pombe SPAC24C9.12c /DEF=serine hydroxymethyltransferase (predicted)
1772614_at	-0.179194	0.0047102	-0.14981	0.387712	SPAC12B10.05	S. pombe SPAC12B10.05 /DEF=metallopeptidase (predicted)
1772825_at	0.228038	-0.129717	0.127374	-0.0269483	SPCP1E11.08	S. pombe SPCP1E11.08 /DEF=ribosomal protein (S8E subunit) (predicted)
1773937_at	-0.0899232	-0.495773	0.151258	0.0684687	SPCC584.14	S. pombe SPCC584.14 /DEF=conserved eukaryotic protein
1775867_at	0.0011212	-0.135886	0.015968	0.034557	SPAC644.16	S. pombe SPAC644.16 /DEF=RNA-binding protein
1770083_at	0.121071	-0.0417134	0.0586802	-0.169696	SPAC23E2.01	S. pombe SPAC23E2.01 /GEN=fep1 /DEF=iron-sensing transcriptional regulator
1777577_at	0.318608	-0.0244522	0.00911077	-0.185522	SPBC1921.07c	S. pombe SPBC1921.07c /DEF=hypothetical protein
1771698_at	0.034064	-0.12709	-0.0363735	0.196062	SPAC24H6.13	S. pombe SPAC24H6.13 /DEF=DUF221
1779260_at	-0.100757	0.0665398	-0.132601	0.104725	SPAC1F5.02	S. pombe SPAC1F5.02 /DEF=protein disulfide isomerase (predicted)
1770857_at	0.0664587	0.124015	-0.258797	-0.00427945	SPBC336.01	S. pombe SPBC336.01 /GEN=fdh1 /DEF=DNA helicase
1769497_at	0.102416	0.343826	-0.434145	-0.072168	SPBC3D6.11c	S. pombe SPBC3D6.11c /GEN=slx8 /DEF=zinc finger protein
1771053_at	0.425174	-0.115365	0.209274	-0.0245848	SPBC1711.16	S. pombe SPBC1711.16 /DEF=WD repeat protein
1779500_at	0.102244	-0.324847	0.170314	-0.026371	SPBC14C8.15	S. pombe SPBC14C8.15 /DEF=triglyceride lipase-cholesterol esterase (predicted)
1776533_at	-0.105874	0.0972592	-0.204971	0.119116	SPAPB1A10.12c	S. pombe SPAPB1A10.12c /DEF=D-arabinono-1,4-lactone oxidase activity (predicted)
1769641_at	0.00337187	-0.0363935	0.0771042	0.00332387	SPAC23G3.04	S. pombe SPAC23G3.04 /DEF=hypothetical protein
1770208_at	-0.0850328	-0.350544	0.115483	0.204046	SPAC12G12.03	S. pombe SPAC12G12.03 /DEF=RNA-binding protein
1779685_at	0.021088	-0.0153815	-0.0428931	-0.00603167	SPBC16D10.09	S. pombe SPBC16D10.09 /GEN=pcn1 /DEF=PCNA (PMID 1361173)
1780225_at	-0.188816	-0.448962	0.128332	0.044584	SPBC16A3.12c	S. pombe SPBC16A3.12c /DEF=triglyceride lipase-cholesterol esterase (predicted)
1769953_at	0.222089	-0.488752	0.3707	-0.659013	SPAC4C5.01	S. pombe SPAC4C5.01 /DEF=haloacid dehalogenase (predicted)
1771354_at	0.050594	-0.227505	0.055425	0.078592	SPAC4A8.08c	S. pombe SPAC4A8.08c /DEF=valine-tRNA ligase (predicted)
1775792_at	0.0206207	-0.277615	0.125158	0.0562776	SPAC9.11	S. pombe SPAC9.11 /DEF=hypothetical protein
1777280_at	0.224392	-0.0752296	0.24121	-0.0222365	SPBC3D6.09	S. pombe SPBC3D6.09 /GEN=dpb4 /DEF=DNA polymerase epsilon (4th subunit) (predicted)
1774702_at	-0.0139949	-0.0214694	-0.0242561	0.185184	SPAP27G11.10c	S. pombe SPAP27G11.10c /GEN=nup184 /DEF=nucleoporin
1770331_at	-0.12295	0.155128	-0.0891921	0.493523	SPAC7D4.12c	S. pombe SPAC7D4.12c /DEF=hypothetical protein
1772652_at	-0.200761	0.0888647	-0.251943	0.0606632	SPBC17D11.02c	S. pombe SPBC17D11.02c /DEF=zinc finger protein
1769457_at	0.0411323	-0.0760641	-0.0352189	0.00257556	SPBC557.03c	S. pombe SPBC557.03c /GEN=pim1 /DEF=GDPGTP exchange factor (RanGEF) (predicted)
1772425_at	-0.786611	0.512959	-0.982091	0.526086	SPAC19G12.09	S. pombe SPAC19G12.09 /DEF=oxidoreductase (predicted)
1772623_at	0.136925	-0.204616	0.127632	-0.0595729	SPBC2G5.01	S. pombe SPBC2G5.01 /DEF=hypothetical protein
1777265_at	-0.0133807	0.122041	-0.216762	0.018089	SPAC23H4.08	S. pombe SPAC23H4.08 /DEF=sequence orphan
1773083_at	-0.11043	0.075792	-0.339742	0.125404	SPAC1F3.03	S. pombe SPAC1F3.03 /DEF=WD repeat protein
1779397_at	0.152824	0.0997973	-0.256788	-0.0396449	SPCC1620.03	S. pombe SPCC1620.03 /DEF=sequence orphan
1774065_at	-0.272848	-0.155937	0.32059	0.333078	SPBC36.02c	S. pombe SPBC36.02c /DEF=unknown specificity
1776052_at	-0.148305	0.0988983	-0.248527	0.144262	SPAC1B9.02c	S. pombe SPAC1B9.02c /GEN=sck1 /DEF=serinethreonine protein kinase
1771654_at	0.0314039	0.143204	-0.13306	-0.104317	SPAC16A10.05c	S. pombe SPAC16A10.05c /DEF=DASH complex (predicted)
1775120_at	0.102584	-0.0590382	-0.0382001	-0.0155191	SPAC1B3.09c	S. pombe SPAC1B3.09c /DEF=involved in ribosome biogenesis and assembly (predicted)
1771300_at	-0.690213	-0.186112	0.176576	1.34947	SPAC513.03	S. pombe SPAC513.03 /GEN=mfm2 /DEF=M-factor precursor (PMID 8196631)
1771571_at	0.0526648	-0.0847543	0.0324761	0.00841045	SPCC777.09c	S. pombe SPCC777.09c /GEN=arg1 /DEF=acetylornithine aminotransferase
1770703_at	-0.267795	0.0459881	-0.118034	0.350258	SPAC23C11.16	S. pombe SPAC23C11.16 /GEN=plo1 /DEF=serinethreonine protein kinase
1779390_at	-0.0863587	-0.409959	0.148216	0.203967	SPAC15A10.01	S. pombe SPAC15A10.01 /DEF=ABC transporter family
1769629_at	-0.202023	0.238187	-0.115311	-0.0375255	SPAP14E8.05c	S. pombe SPAP14E8.05c /DEF=conserved eukaryotic protein
1773077_at	-0.210813	0.209442	-0.275919	0.154596	SPCC14G10.03c	S. pombe SPCC14G10.03c /DEF=proteasome maturation factor (predicted)
1779382_at	-0.205814	0.199056	-0.232975	0.182421	SPAC23A1.17	S. pombe SPAC23A1.17 /DEF=adaptor protein (PMID 11901111)
1769849_at	0.381924	-0.11963	0.39521	-0.156917	SPAC26A3.03c	S. pombe SPAC26A3.03c /DEF=hypothetical protein
1776818_at	-0.00869211	0.0307302	-0.0515486	-0.0103356	SPBP8B7.08c	S. pombe SPBP8B7.08c /DEF=leucine carboxyl methyltransferase (predicted)
1771480_at	0.230569	0.149815	-0.27221	-0.196146	SPAC11G7.06c	S. pombe SPAC11G7.06c /GEN=B8647-2 /DEF=Pfam-B_8647 domain
1773814_at	-0.32766	0.284845	-0.401231	0.376343	SPBC12C2.08	S. pombe SPBC12C2.08 /DEF=dynamin family
1770874_at	0.0871515	-0.0955184	0.212975	-0.197738	SPBC725.05c	S. pombe SPBC725.05c /DEF=nucleotide pyrophosphatase (predicted)
1772024_at	0.0436958	-0.220833	0.290058	-0.0393257	SPBC3E7.06c	S. pombe SPBC3E7.06c /DEF=transporter
1778844_at	0.1325	-0.0992355	-0.0101748	0.0359402	SPCC4G3.07c	S. pombe SPCC4G3.07c /DEF=zinc finger protein
1772360_at	-0.0644271	-0.0944036	-0.32747	0.0843074	SPAC637.11	S. pombe SPAC637.11 /DEF=RNA helicase (predicted)
1774745_at	0.105916	-0.0374161	0.23571	-0.11154	SPCC663.02	S. pombe SPCC663.02 /GEN=wtf14 /DEF=wtf element
1771811_at	-0.115064	-0.0560309	0.0465126	0.0816574	SPAC323.01c	S. pombe SPAC323.01c /DEF=NADNADH kinase (predicted)
1772993_at	0.221479	-0.0840286	0.2396	-0.121427	SPCC24B10.11c	S. pombe SPCC24B10.11c /DEF=sequence orphan
1774266_at	0.869254	0.0371381	0.294004	-0.121686	SPBC1271.06c	S. pombe SPBC1271.06c /DEF=hypothetical protein
1775637_at	0.0222524	-0.202348	0.111862	0.00631269	SPAC6F6.04c	S. pombe SPAC6F6.04c /DEF=membrane transporter (predicted)
1779339_at	-0.199373	0.37585	-0.33358	0.0969076	SPAC57A7.05	S. pombe SPAC57A7.05 /DEF=hypothetical protein
1778397_at	-0.0293481	-0.370149	0.165819	0.392092	SPBC1A4.06c	S. pombe SPBC1A4.06c /DEF=involved in mitochondrial matrix protein import (ISS)
1778547_at	-0.215368	-0.659059	0.144677	0.0571518	SPBC30D10.07c	S. pombe SPBC30D10.07c /DEF=biotin-protein ligase activity (predicted)
1778353_at	-0.00604693	-0.241261	0.147007	0.0322189	SPAC7D4.06c	S. pombe SPAC7D4.06c /DEF=mannosyltransferase (predicted)
1774364_at	0.290037	-0.205582	0.189241	-0.230733	SPBC887.14c	S. pombe SPBC887.14c /GEN=pfh1 /DEF=DNA helicase (5-3) (PMID 12058079)
1772021_at	-0.0420818	0.0471385	0.0246191	-0.0137904	SPAC922.04	S. pombe SPAC922.04 /DEF=hypothetical protein
1771465_at	-0.008159	-0.00819365	-0.0493078	-0.00109196	SPCC622.18	S. pombe SPCC622.18 /GEN=rpl6 /DEF=60S ribosomal protein L6
1774882_at	0.454781	1.05094	-0.262353	-0.516288	SPAC1F8.04c	S. pombe SPAC1F8.04c /DEF=chlorohydrolasedeaminase
1777565_at	0.0851192	-0.277469	0.376457	0.0263192	SPBC13G1.15c	S. pombe SPBC13G1.15c /DEF=dubious
1775947_at	0.0879943	-0.188143	0.134769	-0.0649147	SPAC977.10	S. pombe SPAC977.10 /GEN=sod2 /DEF=CPA1 sodium ionproton antiporter (PMID 8643524)
1777380_at	0.0765476	-0.118291	0.000908534	0.267892	SPBC1703.14c	S. pombe SPBC1703.14c /GEN=top1 /DEF=DNA topoisomerase activity
1771965_at	-0.0888421	0.0373014	-0.0802603	0.137113	SPAC4G9.09c	S. pombe SPAC4G9.09c /GEN=arg11 /DEF=N-acetyl-gamma-glutamyl-phosphate reductase (PMID 1313366)
1779338_at	0.471642	-0.120671	0.302199	-0.215717	SPBC354.04	S. pombe SPBC354.04 /DEF=dubious
1772593_at	-0.22509	0.0826664	-0.305889	0.284357	SPAC11E3.12	S. pombe SPAC11E3.12 /DEF=NADH ubiquinone dehydrogenase subunit E (predicted)
1769747_at	-0.218252	0.285012	-0.344856	0.308814	SPBC19C2.10	S. pombe SPBC19C2.10 /DEF=src (SH3) homology domain
1778858_at	-0.182781	0.180532	-0.171718	0.205283	SPAC26H5.05	S. pombe SPAC26H5.05 /DEF=involved in transcriptional regulation (predicted)
1778725_at	0.0449998	-0.076731	0.0724398	-0.00547282	SPBC1539.01c	S. pombe SPBC1539.01c /DEF=hypothetical protein
1778837_at	-0.0538762	-0.0389328	-0.105591	0.0870301	SPCC126.12	S. pombe SPCC126.12 /DEF=DUF34
1777974_at	-0.00805505	0.0686051	-0.0398817	-0.0278775	SPCC1494.01	S. pombe SPCC1494.01 /DEF=IronAscorbate oxidoreductase family
1773661_at	-0.00277392	-0.0162112	-0.0171239	0.0240854	SPCC613.06	S. pombe SPCC613.06 /GEN=rpl902 /DEF=60S ribosomal protein L9
1777262_at	0.277939	0.471953	-0.206798	-0.0993074	SPCC736.03c	S. pombe SPCC736.03c /DEF=phenylalanyl-tRNA synthetase
1777273_at	-0.26687	0.230483	-0.301116	0.302053	SPAP27G11.02	S. pombe SPAP27G11.02 /DEF=TPR repeat protein
1773220_at	-0.302534	0.266045	-0.522405	0.265601	SPAC6G10.03c	S. pombe SPAC6G10.03c /DEF=abhydrolase family
1772169_at	-0.296247	0.307731	-0.429745	0.346311	SPBP19A11.06	S. pombe SPBP19A11.06 /GEN=lid2 /DEF=transcription factor
1775072_at	0.111634	-0.497183	-0.0229915	-0.0408201	SPCC16C4.02c	S. pombe SPCC16C4.02c /DEF=sequence orphan
1776055_at	0.231255	-0.0825653	-0.135539	-0.1083	SPCC1235.07	S. pombe SPCC1235.07 /DEF=sequence orphan
1769700_at	-0.588876	0.211769	-0.340277	0.52521	SPBP4H10.12	S. pombe SPBP4H10.12 /DEF=conserved protein
1774686_at	0.0852353	-0.0948038	-0.166956	0.0528955	SPBC405.06	S. pombe SPBC405.06 /DEF=DNAJ domain protein
1777735_at	0.116157	-0.136045	0.149588	-0.050902	SPBP16F5.08c	S. pombe SPBP16F5.08c /DEF=flavin dependent monooxygenase (predicted)
1770272_at	0.0971527	-0.0390809	0.0251732	-0.0466083	SPBC1347.09	S. pombe SPBC1347.09 /DEF=methyltransferase (predicted)
1775173_at	0.0857706	0.0326942	-0.0131283	-0.0130218	SPAC7D4.15c	S. pombe SPAC7D4.15c /DEF=oligosaccharyltransferase subunit (predicted)
1779117_at	-0.0724703	0.110286	-0.405938	0.0104774	SPAC23G3.08c	S. pombe SPAC23G3.08c /GEN=ubp7 /DEF=ubiquitin C-terminal hydrolase activity
1769687_at	-0.198963	-0.0417573	-0.0265557	0.155649	SPBC28F2.12	S. pombe SPBC28F2.12 /GEN=rpb1 /DEF=DNA-directed RNA polymerase (II subunit) (large subunit) (PMID 2011520)
1773773_at	-0.14293	-0.210281	0.223599	0.179516	SPAC9.08c	S. pombe SPAC9.08c /DEF=steroid reductase (predicted)
1771878_at	0.0596043	-0.145953	-0.0364332	0.091506	SPAC1687.18c	S. pombe SPAC1687.18c /DEF=sequence orphan
1776645_at	0.0242364	-0.0580575	0.0156145	0.021691	SPAC24C9.03	S. pombe SPAC24C9.03 /DEF=diphosphomevalonate decarboxylase activity (predicted)
1778736_at	0.0874545	-0.307478	0.168141	-0.00202084	SPBC32F12.06	S. pombe SPBC32F12.06 /GEN=pch1 /DEF=cyclin
1770596_at	0.0677875	0.0277557	-0.0765845	0.00927989	SPCC1620.01c	S. pombe SPCC1620.01c /GEN=lsm2 /DEF=U6 snRNA-associated protein core protein
1770654_at	-0.142994	0.0546529	-0.12538	0.261805	SPBC2F12.15c	S. pombe SPBC2F12.15c /DEF=zinc finger protein
1776000_at	0.0104688	-0.0199105	-0.00508054	0.0290728	SPBC1773.07c	S. pombe SPBC1773.07c /GEN=sbp1 /DEF=GTP-binding (PMID 9504913)
1773072_at	-0.0229479	-0.0244452	-0.0375989	0.203769	SPAPB1E7.02c	S. pombe SPAPB1E7.02c /GEN=mcl1 /DEF=WD repeat protein
1771243_at	-0.131313	-0.0920537	0.0312061	0.115776	SPAC17H9.17c	S. pombe SPAC17H9.17c /GEN=mdm10 /DEF=Mdm10pMdm12pMmm1p complex
1776189_at	-0.54412	0.306528	-0.535168	1.02841	SPAC1565.04c	S. pombe SPAC1565.04c /GEN=ste4 /DEF=involved in conjugation
1774647_at	0.224315	-0.101943	0.220623	-0.0219857	SPAC12G12.06c	S. pombe SPAC12G12.06c /DEF=RNA 3-terminal phosphate cyclase (predicted)
1772354_at	0.317946	-0.670697	0.456873	-0.457202	SPAC644.05c	S. pombe SPAC644.05c /DEF=deoxyuridine 5-triphosphate nucleotidohydrolase (predicted)
1777261_s_at	0.694605	0.640883	-0.820039	-0.290081	SPAC750.07c	S. pombe SPAC750.07c /DEF=66294 domain
1776031_at	-0.139054	0.222616	-0.215016	0.215527	SPAC1565.08	S. pombe SPAC1565.08 /GEN=cdc48 /DEF=AAA family ATPase
1779396_at	-0.309471	-0.187767	-0.188007	0.37991	SPBC1861.07	S. pombe SPBC1861.07 /DEF=SKP1 family
1775287_at	-0.0761089	0.068929	-0.258749	0.0633415	SPAC664.07c	S. pombe SPAC664.07c /GEN=rad9 /DEF=involved in DNA repair
1776212_at	0.104444	-0.0171324	0.0466944	-0.139356	SPAC19B12.09	S. pombe SPAC19B12.09 /GEN=srp14 /DEF=protein signal sequence binding activity
1778382_at	-0.0113935	-0.0214879	-0.062595	0.0553954	SPBC25H2.02	S. pombe SPBC25H2.02 /GEN=ths1 /DEF=threonine-tRNA ligase (predicted)
1779237_at	0.00983334	-0.107166	-0.0826524	0.204001	SPBC1604.17c	S. pombe SPBC1604.17c /DEF=sequence orphan
1778471_at	0.0690556	0.0107985	-0.208331	-0.0462592	SPBC16H5.03c	S. pombe SPBC16H5.03c /GEN=uba2 /DEF=ubiquitin activating enzyme
1776606_at	-0.0760037	0.284459	-0.252487	0.0413113	SPAC227.08c	S. pombe SPAC227.08c /GEN=yth1 /DEF=zinc finger protein
1773762_at	0.079463	-0.259116	0.0410802	0.0606759	SPBC36.12c	S. pombe SPBC36.12c /GEN=git7 /DEF=involved in cAMP-mediated signaling
1772083_at	-0.0567783	-0.00714111	-0.150066	0.123679	SPAPJ696.01c	S. pombe SPAPJ696.01c /GEN=vps17 /DEF=retromer complex (predicted)
1772325_at	-0.127901	0.101728	-0.12085	0.247921	SPCC1840.06	S. pombe SPCC1840.06 /GEN=atp5 /DEF=F0-ATPase delta subunit
1775653_at	-0.187562	0.516932	-0.529983	0.1997	SPAC16E8.16	S. pombe SPAC16E8.16 /DEF=transcription initiation factor activity
1778066_at	-0.214184	0.18543	-0.259621	0.150393	SPBC3E7.09	S. pombe SPBC3E7.09 /DEF=conserved eukaryotic protein
1775081_at	-0.249754	0.384908	-0.339819	0.254403	SPAC19A8.01c	S. pombe SPAC19A8.01c /GEN=sec73 /DEF=Sec7 domain
1773549_at	-0.0189006	0.376589	-0.0551475	0.0129649	SPBC1289.14	S. pombe SPBC1289.14 /DEF=adducin N-terminal domain protein
1778719_at	-0.10738	-0.00297705	-0.160725	0.191185	SPBC6B1.07	S. pombe SPBC6B1.07 /GEN=prp1 /DEF=TPR repeat protein
1776442_at	-0.0206219	-0.0486021	-0.134017	0.2024	SPAC24H6.05	S. pombe SPAC24H6.05 /GEN=cdc25 /DEF=serinethreonine protein phosphatase
1775304_at	0.188887	-0.0675713	0.212812	-0.0786187	SPAC17G8.08c	S. pombe SPAC17G8.08c /DEF=conserved protein (broad species distribution)
1769563_at	0.0781492	0.00128555	0.00395203	0.0619294	SPBC2G2.12	S. pombe SPBC2G2.12 /DEF=histidine-tRNA ligase (predicted)
1771374_at	0.0730162	-0.23243	0.0510089	0.221834	SPBC582.05c	S. pombe SPBC582.05c /GEN=brc1 /DEF=BRCT domain
1775301_at	0.086359	-0.153755	0.140598	-0.0446243	SPBP4H10.20	S. pombe SPBP4H10.20 /GEN=nhm1 /DEF=conserved eukaryotic protein
1769984_at	-0.0413119	-0.00959937	-0.0470839	0.0258487	SPBC18E5.04	S. pombe SPBC18E5.04 /GEN=rpl1001 /DEF=60S ribosomal protein L10
1775248_s_at	-0.026241	0.00950146	-0.0432453	0.014547	SPBC18E5.04	S. pombe SPBC18E5.04 /GEN=rpl1001 /DEF=60S ribosomal protein L10
1773717_at	-0.099528	0.0539427	-0.15107	0.124094	SPAC1805.16c	S. pombe SPAC1805.16c /DEF=purine nucleoside phosphorylase (predicted)
1774620_at	0.0416673	-0.0033989	-0.0713126	-0.0308488	SPAC12B10.02c	S. pombe SPAC12B10.02c /DEF=sequence orphan
1775300_at	-0.262809	0.835598	-0.289358	0.329227	SPBC725.03	S. pombe SPBC725.03 /DEF=hypothetical protein
1772602_at	-0.078502	0.181749	-0.332546	0.0870275	SPAC25G10.01	S. pombe SPAC25G10.01 /DEF=RNA-binding protein
1769326_at	0.280817	-0.336145	0.77472	-0.360879	SPBC1105.05	S. pombe SPBC1105.05 /GEN=exg1 /DEF=glucan 1,3-beta-glucosidase III precursor
1772135_at	2.35266	0.174276	0.685012	-0.206879	SPBC4F6.09	S. pombe SPBC4F6.09 /GEN=str1 /DEF=membrane transporter
1777599_at	0.0095787	0.0569839	-0.0272636	-0.0390231	SPBC21H7.02	S. pombe SPBC21H7.02 /GEN=taf10 /DEF=transcription initiation factor activity
1776497_at	-0.00179768	-0.060257	0.0694669	0.37233	SPBC1826.01c	S. pombe SPBC1826.01c /DEF=chromatin remodeling complex (predicted)
1779672_at	0.548113	-0.328011	0.278716	-0.0672433	SPCC23B6.05c	S. pombe SPCC23B6.05c /GEN=ssb3 /DEF=DNA replication factor A complex (subunit 3)
1775836_at	0.162739	-0.0215963	-0.0298347	-0.0312281	SPBC18E5.02c	S. pombe SPBC18E5.02c /DEF=serine palmitoyltransferase (subunit) (predicted)
1769618_at	0.310637	-0.0364145	0.0208743	-0.110926	SPAC323.08	S. pombe SPAC323.08 /DEF=involved in tRNA processing (ISS)
1774406_at	-0.111074	-0.167669	0.0817448	0.373175	SPAC1B3.11c	S. pombe SPAC1B3.11c /GEN=ypt4 /DEF=GTPase
1771303_at	-0.0127363	0.0520239	-0.215241	0.0373348	SPAC823.12	S. pombe SPAC823.12 /DEF=zinc finger protein
1776230_at	0.117757	-0.0967197	0.103645	-0.0927254	SPBC19F5.04	S. pombe SPBC19F5.04 /DEF=aspartate kinase (predicted)
1774615_at	0.170958	-0.413571	0.263302	-0.156838	SPBC1652.02	S. pombe SPBC1652.02 /GEN=aap1 /DEF=APC amino acid transporter
1775001_at	0.0709375	-0.200848	0.252503	-0.0264578	SPAC5H10.09c	S. pombe SPAC5H10.09c /DEF=3-methyl-2-oxobutanoate hydroxymethyltransferase (predicted)
1772717_at	-0.312133	0.363462	-0.434467	0.317344	SPAC6G9.12	S. pombe SPAC6G9.12 /DEF=BRCT domain
1769924_at	-0.396348	0.101709	-0.323133	0.467696	SPAC23H3.03c	S. pombe SPAC23H3.03c /DEF=nitrogen permease regulator family
1773467_at	-0.113166	-0.129524	-0.177147	0.210485	SPAC4H3.01	S. pombe SPAC4H3.01 /DEF=DNAJ domain protein
1776965_at	0.284693	-0.163047	0.236242	-0.182061	SPAC13G6.14	S. pombe SPAC13G6.14 /GEN=aps1 /DEF=diphosphoinositol-polyphosphate diphosphatase activity
1779766_at	0.219589	-0.319778	0.0454156	-0.0282491	SPCC550.15c	S. pombe SPCC550.15c /DEF=zinc finger protein
1770712_at	0.325903	-0.149671	0.0621278	-0.0180836	SPAP8A3.11c	S. pombe SPAP8A3.11c /DEF=GTP1OBG family
1773761_at	-0.0412099	0.0143817	-0.048619	0.0486561	SPCC4B3.04c	S. pombe SPCC4B3.04c /DEF=cyclic nucleic acid binding family protein
1773927_at	0.0355679	-0.0312357	-0.143669	0.00368118	SPAC9G1.02	S. pombe SPAC9G1.02 /GEN=wis4 /DEF=serinethreonine protein kinase
1776518_at	-0.0630649	-0.0507526	0.000363668	0.273348	SPAC4G9.12	S. pombe SPAC4G9.12 /DEF=glucokinase (predicted)
1773596_at	-0.0268167	-0.211642	-0.0443433	0.201415	SPAC17G6.05c	S. pombe SPAC17G6.05c /DEF=endosome associated protein (predicted)
1779162_at	-0.0711645	-0.0171204	0.0378332	0.130231	SPAC3C7.09	S. pombe SPAC3C7.09 /DEF=histone lysine methyltransferase (predicted)
1775266_at	0.00786972	0.169381	-0.153233	0.00246429	SPCC162.01c	S. pombe SPCC162.01c /DEF=RNA-binding protein (predicted)
1770528_at	0.0765438	-0.0912606	-0.0236727	0.0553109	SPBC776.14	S. pombe SPBC776.14 /GEN=plh1 /DEF=phospholipid-diacylglycerol acyltransferase (PMID 12963726)
1774899_at	-0.115512	-0.0614459	-0.129714	0.38825	SPCC1183.03c	S. pombe SPCC1183.03c /DEF=frataxin homolog
1771895_at	-0.119611	0.256061	-0.302157	0.124889	SPBC23G7.06c	S. pombe SPBC23G7.06c /DEF=conserved eukaryotic protein
1769386_at	-0.169783	0.146127	-0.434331	0.173044	SPAC343.06c	S. pombe SPAC343.06c /DEF=scramblase
1775755_s_at	-0.125393	0.0113125	-0.383351	0.558325	SPCC970.11c	S. pombe SPCC970.11c /GEN=wtf9 /DEF=wtf element
1775602_at	-0.0261898	-0.228768	0.119776	0.0849568	SPBC3E7.10	S. pombe SPBC3E7.10 /DEF=methionine aminopeptidase (predicted)
1776271_at	-0.0336154	0.119388	-0.106551	0.00307147	SPAC824.09c	S. pombe SPAC824.09c /DEF=GTPase activating protein (predicted)
1771936_at	0.00359662	-0.04328	-0.0154915	0.0558764	SPBC337.05c	S. pombe SPBC337.05c /GEN=cct8 /DEF=chaperonin-containing T-complex
1779513_at	-0.0406774	-0.318617	0.136204	0.63978	SPCC622.19	S. pombe SPCC622.19 /GEN=jmj4 /DEF=jmjC domain
1780216_at	0.271269	-0.28889	0.0567646	-0.0174554	SPBC354.03	S. pombe SPBC354.03 /GEN=swd3 /DEF=SET1 complex (TAP) (PMID 12488447)
1772961_at	0.311307	-0.304312	0.208505	-0.182006	SPBC14C8.02	S. pombe SPBC14C8.02 /GEN=tim44 /DEF=TIM23 translocase complex
1770789_at	-0.0674178	0.0312287	-0.178724	0.140642	SPAC19A8.13	S. pombe SPAC19A8.13 /DEF=U1 snRNP associated (predicted)
1771332_at	-0.0986551	0.628703	-0.55436	0.551932	SPCC569.03	S. pombe SPCC569.03 /DEF=B13958 domain
1770086_at	-0.580269	0.68435	-0.887412	0.580397	SPAC4H3.04c	S. pombe SPAC4H3.04c /DEF=conserved eukaryotic protein
1778349_at	-0.00550938	0.0340764	-0.23344	-0.0419181	SPAC1527.03	S. pombe SPAC1527.03 /DEF=RNA-binding protein
1773652_at	-0.0549806	0.00779565	-0.132221	0.0914167	SPAC2F7.03c	S. pombe SPAC2F7.03c /GEN=pom1 /DEF=serinethreonine protein kinase
1771248_at	0.110395	0.211709	-0.214625	-0.141865	SPBC725.13c	S. pombe SPBC725.13c /DEF=GINS complex
1772178_at	0.00925096	-0.140656	0.27378	0.117861	SPAC5H10.05c	S. pombe SPAC5H10.05c /DEF=NADHdh_2 domain protein
1772691_at	-0.126409	0.146021	-0.180782	0.0271339	SPBC15C4.03	S. pombe SPBC15C4.03 /DEF=RAB geranylgeranyl-transferase escort protein (predicted)
1779383_at	-0.201212	0.0787948	-0.189778	0.0918608	SPBC119.01	S. pombe SPBC119.01 /GEN=rpn3 /DEF=19S proteasome regulatory subunit
1773854_at	-0.074797	0.0267808	0.0722532	-0.0230252	SPBC13E7.05	S. pombe SPBC13E7.05 /DEF=mannosyltransferase (predicted)
1770757_at	0.459545	-0.135438	0.148703	-0.0192897	SPBC19F5.05c	S. pombe SPBC19F5.05c /GEN=ppp1 /DEF=localization nucleolus (predicted)
1776443_at	-0.103628	0.0716769	-0.192079	0.0200466	SPAP8A3.08	S. pombe SPAP8A3.08 /GEN=cdc4 /DEF=EF hand
1777159_s_at	1.18871	0.0460834	-0.807929	-1.30963	SPBPB2B2.07c	S. pombe SPBPB2B2.07c /DEF=DUF999
1771377_at	-0.51429	1.06901	-1.06158	0.197711	SPBP26C9.02c	S. pombe SPBP26C9.02c /GEN=car1 /DEF=arginase (PMID 7985419)
1777390_at	0.116864	-0.385615	0.283926	-0.0313813	SPBC3E7.11c	S. pombe SPBC3E7.11c /DEF=DNAJ domain protein
1773463_at	0.0280546	0.177425	-0.128415	-0.347554	SPBC947.14c	S. pombe SPBC947.14c /DEF=dubious
1774487_at	-0.0790249	0.184141	-0.163264	-0.0554581	SPBPB7E8.02	S. pombe SPBPB7E8.02 /DEF=conserved protein (fungal bacterial protazoan)
1780140_at	-0.302303	0.0812915	-0.164358	0.107775	SPCC320.13c	S. pombe SPCC320.13c /GEN=ark1 /DEF=serinethreonine protein kinase
1777201_at	-0.0477861	0.0426318	-0.053606	0.0367063	SPBC21C3.02c	S. pombe SPBC21C3.02c /DEF=sequence orphan
1779617_at	0.20617	-0.0156946	-0.0324545	-0.122885	SPBC4B4.07c	S. pombe SPBC4B4.07c /DEF=small nuclear ribonucleoprotein (snRNP) (predicted)
1774492_at	-0.230972	0.157367	-0.201844	0.137777	SPAC31A2.04c	S. pombe SPAC31A2.04c /DEF=20S proteasome component (beta 4)
1771688_at	0.27586	-0.20424	0.169758	-0.096969	SPBC3B9.19	S. pombe SPBC3B9.19 /DEF=chaperone activity (predicted)
1779151_at	-0.0255664	-0.167669	0.0565173	0.168672	SPAC29A4.18	S. pombe SPAC29A4.18 /GEN=prw1 /DEF=WD repeat protein
1772988_at	-0.00586955	-0.401701	0.439098	0.0265948	SPCC4G3.02	S. pombe SPCC4G3.02 /GEN=aph1 /DEF=bis(5-nucleosidyl)-tetraphosphatase (PMID 8554540)
1770264_at	0.020827	-0.0456298	0.00933139	0.0566336	SPBC17G9.03c	S. pombe SPBC17G9.03c /DEF=lysine-tRNA ligase
1774659_at	-0.0951967	0.0692444	-0.2621	0.137747	SPBC31F10.13c	S. pombe SPBC31F10.13c /GEN=hip1 /DEF=hira protein
1773380_s_at	-0.011014	-0.0136992	-0.0466226	0.0259193	SPAC17A5.03	S. pombe SPAC17A5.03 /GEN=rpl301 /DEF=60S ribosomal protein L3 (PMID 8181745)
1779345_at	0.0206709	-0.0391118	-0.0182133	0.030304	SPAC32A11.04c	S. pombe SPAC32A11.04c /GEN=tif212 /DEF=translation initiation factor
1776677_at	0.157632	0.0495078	-0.572858	0.00805918	SPBC16E9.01c	S. pombe SPBC16E9.01c /DEF=sequence orphan
1779205_at	-0.099659	0.0225744	-0.267356	0.188756	SPAC26F1.09	S. pombe SPAC26F1.09 /GEN=gyp51 /DEF=TBC domain protein
1776468_at	-0.0465638	0.0556339	-0.209972	0.15111	SPCC737.09c	S. pombe SPCC737.09c /GEN=hmt1 /DEF=ABC transporter family
1775585_at	-0.0959794	0.206534	-0.324472	0.0782531	SPAC4G8.09	S. pombe SPAC4G8.09 /DEF=leucine-tRNA ligase (predicted)
1773624_at	-0.0411469	0.0330559	-0.0539115	0.0923891	SPCC970.02	S. pombe SPCC970.02 /DEF=glycosyl hydrolase family 76
1777466_at	-0.160086	0.0669082	-0.325654	0.122194	SPAC31G5.02	S. pombe SPAC31G5.02 /DEF=conserved fungal protein
1779935_at	0.0787659	-0.062315	0.0781107	-0.0211817	SPCC1322.02	S. pombe SPCC1322.02 /DEF=sequence orphan
1774381_at	-0.184451	0.15843	-0.327172	0.330501	SPBC947.11c	S. pombe SPBC947.11c /DEF=replication factor C complex (predicted) (ISS)
1777287_at	-0.292445	-0.0117102	-0.0288779	0.424724	SPBC3H7.13	S. pombe SPBC3H7.13 /DEF=FHA domain (phosphopeptide binding)
1773550_at	0.0875346	-0.105913	0.0641645	-0.0116809	SPBC16A3.15c	S. pombe SPBC16A3.15c /GEN=nda2 /DEF=tubulin (alpha 1)
1771238_at	0.12298	-0.00387446	-0.0855322	-0.108291	SPBC16G5.04	S. pombe SPBC16G5.04 /GEN=mrpl23 /DEF=mitochondrial ribosomal protein subunit YmL23
1778880_at	0.0621065	-0.184028	0.0399297	-0.0859505	SPCC16A11.13	S. pombe SPCC16A11.13 /GEN=luc7 /DEF=U1 snRNA-associated protein
1776318_at	-0.312669	-0.0222359	-0.0472743	0.248959	SPCC622.07	S. pombe SPCC622.07 /DEF=dubious
1778701_at	-0.0885633	-0.00833925	-0.113709	0.193267	SPCC338.10c	S. pombe SPCC338.10c /GEN=cox5 /DEF=cytochrome c oxidase (subunit V) (predicted)
1776870_at	-0.0581153	-0.0530195	-0.000996272	0.0933123	SPAPB8E5.04c	S. pombe SPAPB8E5.04c /DEF=phosphatidylglycerolphosphatidylinositol transfer protein (predicted)
1778176_at	0.135147	-0.35193	0.265764	-0.112274	SPAC4D7.04c	S. pombe SPAC4D7.04c /DEF=cis-prenyltransferase (predicted)
1773146_at	0.192999	-0.219951	-0.00689729	-0.0256052	SPBP8B7.09c	S. pombe SPBP8B7.09c /DEF=exportin t
1779614_at	-0.0909745	-0.0429176	0.052015	0.251816	SPBC17D11.06	S. pombe SPBC17D11.06 /GEN=spp2 /DEF=DNA primase (large subunit) (PMID 11027257)
1775689_at	0.340136	-0.214855	0.361267	-0.279506	SPAC17H9.18c	S. pombe SPAC17H9.18c /DEF=dubious
1778373_at	-0.236439	0.0332499	-0.185211	0.173559	SPAC16A10.06c	S. pombe SPAC16A10.06c /DEF=zinc finger protein
1772072_at	-0.281919	0.206886	-0.562936	0.231855	SPAC3C7.06c	S. pombe SPAC3C7.06c /GEN=pit1 /DEF=serinethreonine protein kinase
1776100_at	-0.0389013	-0.10057	0.0381072	0.0769704	SPBC11C11.08	S. pombe SPBC11C11.08 /GEN=srp1 /DEF=SR family
1774939_at	-0.141556	0.22567	-0.533665	0.0366802	SPAC222.05c	S. pombe SPAC222.05c /DEF=erathdf family GTP-binding protein
1772182_at	-0.0547339	-0.0292714	-0.0909096	0.151015	SPAPB1E7.09	S. pombe SPAPB1E7.09 /DEF=glycosyl transferase family 39
1778610_s_at	-0.0218197	0.0377318	-0.0430711	0.0123138	SPBC354.12	S. pombe SPBC354.12 /GEN=gpd3 /DEF=glyceraldehyde 3-phosphate dehydrogenase
1777680_at	-0.0594123	-0.0633278	0.0211817	0.198295	SPBC16A3.05c	S. pombe SPBC16A3.05c /GEN=rae1 /DEF=WD repeat protein
1777283_at	0.0217368	-0.00718657	0.160227	-0.058519	SPBC3E7.07c	S. pombe SPBC3E7.07c /DEF=hypothetical protein
1778776_at	0.00785637	0.1249	-0.0555833	-0.0747039	SPAC17C9.09c	S. pombe SPAC17C9.09c /GEN=tim13 /DEF=TIM22 inner membrane protein import complex
1776475_at	-0.143568	0.189019	-0.36742	0.171125	SPBC9B6.06	S. pombe SPBC9B6.06 /GEN=mrpl10 /DEF=mitochondrial ribosomal protein subunit YmL10Yml18
1770522_at	0.117329	0.0469484	0.0264517	-0.190679	SPBC106.17c	S. pombe SPBC106.17c /DEF=homoserine O-acetyltransferase (predicted)
1777635_at	-0.112156	-0.0485757	-0.0318117	0.303813	SPAC2C4.14c	S. pombe SPAC2C4.14c /DEF=serinethreonine protein kinase (predicted)
1775361_at	-0.155087	0.206778	-0.217588	0.214653	SPAC17C9.11c	S. pombe SPAC17C9.11c /DEF=zinc finger protein
1770953_at	0.0452445	-0.0418062	0.0434751	0.345287	SPAC3A11.08	S. pombe SPAC3A11.08 /GEN=pcu4 /DEF=cullin family
1774637_at	-0.294058	-0.0575056	0.0215638	0.265584	SPBC1539.07c	S. pombe SPBC1539.07c /DEF=glutathione dependent formaldehyde dehydrogenase (predicted)
1776194_at	0.119066	-0.151921	0.142574	-0.0223614	SPBC18H10.17c	S. pombe SPBC18H10.17c /DEF=sequence orphan
1773408_at	0.0229333	-0.0700388	-0.103054	0.13905	SPCC63.03	S. pombe SPCC63.03 /DEF=DNAJ domain protein
1771532_at	0.0817159	-0.0581376	-0.141779	-0.028772	SPBC947.03c	S. pombe SPBC947.03c /DEF=dubious
1772866_at	0.290742	-0.270823	0.164317	-0.238206	SPCC338.17c	S. pombe SPCC338.17c /GEN=rad21 /DEF=mitotic cohesin complex (subunit) (PMID 11069892)
1774786_at	-0.225712	0.210636	-0.252865	0.233009	SPAC631.02	S. pombe SPAC631.02 /DEF=bromodomain protein
1777516_at	-0.112042	0.253076	-0.14149	0.0800101	SPBC405.05	S. pombe SPBC405.05 /DEF=hypothetical protein
1771427_at	0.0639947	0.116428	-0.0875753	-0.128022	SPAC17A5.16	S. pombe SPAC17A5.16 /DEF=conserved eukaryotic protein
1773504_at	0.402267	-0.271101	-0.157471	0.0231431	SPBC8D2.09c	S. pombe SPBC8D2.09c /DEF=U2 b-like spliceosomal protein
1779486_at	-0.0754093	0.0626364	-0.107754	0.136796	SPAC1D4.12	S. pombe SPAC1D4.12 /GEN=rad15 /DEF=transcription factor TFIIH complex
1777361_at	-0.298283	0.270262	-0.186804	0.357174	SPAC23C11.17	S. pombe SPAC23C11.17 /DEF=conserved eukaryotic protein
1773277_at	0.149294	-0.0171165	0.0508989	-0.134621	SPAC664.12c	S. pombe SPAC664.12c /DEF=conserved eukaryotic protein
1771637_at	0.0168098	0.110862	-0.026454	-0.0230916	SPBC16G5.11c	S. pombe SPBC16G5.11c /GEN=bag101 /DEF=BAG-family
1778432_at	0.156572	0.145912	-0.554828	-0.00870323	SPAC144.05	S. pombe SPAC144.05 /DEF=zinc finger protein
1774008_at	-0.164342	0.120397	-0.178765	0.0824604	SPBC16G5.08	S. pombe SPBC16G5.08 /GEN=trp4 /DEF=phosphoribosylanthranilate transferase
1770574_at	0.280367	-0.150804	0.0955365	-0.0512187	SPCC285.09c	S. pombe SPCC285.09c /GEN=cgs2 /DEF=3,5-cyclic-nucleotide phosphodiesterase (PMID 8392846)
1776642_at	0.0276979	-0.23064	-0.0584059	0.0151367	SPAC2F3.02	S. pombe SPAC2F3.02 /DEF=TPR repeat protein
1769444_at	-0.206532	0.19013	-0.162392	0.13391	SPBC660.17c	S. pombe SPBC660.17c /DEF=sequence orphan
1778464_at	-0.0454795	-0.0220086	-0.090922	0.312024	SPAC22E12.19	S. pombe SPAC22E12.19 /DEF=Myb family
1780000_at	0.0065368	-0.122311	0.123139	0.0946484	SPAC2G11.04	S. pombe SPAC2G11.04 /DEF=G-patch domain
1777040_at	0.168893	0.295376	-0.164858	-0.0446949	SPAC3A12.12	S. pombe SPAC3A12.12 /GEN=atp11 /DEF=F1 ATPase chaperone (PMID 12206899)
1772108_at	0.0148897	-0.03138	0.020415	0.0198326	SPAC29A4.08c	S. pombe SPAC29A4.08c /GEN=prp19 /DEF=ubiquitin-protein ligase (E4) (predicted) (PMID 12627222)
1778945_at	0.123876	-0.00326316	-0.0891266	-0.0729583	SPBC28F2.02	S. pombe SPBC28F2.02 /GEN=mep33 /DEF=mRNA export protein
1777708_at	0.0177272	0.0239471	-0.220351	-0.03632	SPBC1A4.11c	S. pombe SPBC1A4.11c /DEF=hypothetical protein
1779556_at	-0.178397	-0.00626373	-0.0166677	0.186001	SPCC18B5.08c	S. pombe SPCC18B5.08c /DEF=isoleucine-tRNA ligase (predicted)
1775321_at	-0.123896	0.0788326	-0.310724	0.0569242	SPAC22E12.11c	S. pombe SPAC22E12.11c /DEF=transcription factor
1772504_at	-0.0462863	0.00635878	-0.0295935	-0.00377115	SPAP14E8.03	S. pombe SPAP14E8.03 /GEN=bos1 /DEF=SNARE
1779303_at	-0.119115	0.0175724	-0.0934518	0.025795	SPBP35G2.14	S. pombe SPBP35G2.14 /DEF=RNA-binding protein
1778750_at	0.0172224	0.0385125	-0.0186205	-0.106193	SPAPB24D3.02c	S. pombe SPAPB24D3.02c /DEF=amino acid permease family
1779326_at	0.219736	-0.305543	0.195373	-0.0404202	SPAC3A12.09c	S. pombe SPAC3A12.09c /DEF=urease accessory protein (predicted)
1771205_at	-0.144526	0.179694	-0.190963	0.245	SPBC12C2.10c	S. pombe SPBC12C2.10c /GEN=pst1 /DEF=SIN3 family co-repressor
1774114_at	-0.0406685	0.148028	-0.362984	0.00856145	SPAC890.03	S. pombe SPAC890.03 /DEF=serinethreonine protein kinase (predicted)
1776815_at	-0.0799596	0.154702	-0.0981013	0.0457767	SPCC1827.03c	S. pombe SPCC1827.03c /DEF=long-chain fatty acid transporter (predicted)
1770328_at	0.0878452	-0.0363836	0.054018	-0.0195723	SPBC646.09c	S. pombe SPBC646.09c /GEN=yin6 /DEF=translation initiation factor
1776140_at	0.0350091	-0.0265023	0.0664393	-0.0685177	SPBC543.07	S. pombe SPBC543.07 /GEN=pek1 /DEF=serinethreonine protein kinase
1776631_at	0.0473547	-0.0533648	0.00589148	0.0263246	SPCC1281.02c	S. pombe SPCC1281.02c /GEN=spf30 /DEF=spliceosome associated protein (implicated)
1769757_at	-0.536327	0.56824	-0.673311	0.434885	SPAC1687.22c	S. pombe SPAC1687.22c /DEF=RNA-binding protein
1771543_at	0.203522	-0.0290594	0.257346	-0.101978	SPAC30.02c	S. pombe SPAC30.02c /DEF=polynucleotide kinase (predicted)
1774951_at	-0.0515502	0.0444686	-0.096055	-0.00135263	SPBC106.11c	S. pombe SPBC106.11c /DEF=phospholipase A2 (predicted)
1770602_at	0.426479	-0.532396	0.68878	-0.389987	SPAC2E1P5.03	S. pombe SPAC2E1P5.03 /DEF=DNAJ domain protein
1776322_at	0.106944	-0.0500081	-0.0219628	-0.0156568	SPBC3B9.16c	S. pombe SPBC3B9.16c /GEN=nup120 /DEF=nucleoporin
1773844_at	0.222781	-0.656273	0.401862	-0.161446	SPAC8F11.09c	S. pombe SPAC8F11.09c /DEF=methyltransferase (predicted)
1770360_at	-0.00932089	0.0713879	-0.217504	-0.0299346	SPCC550.06c	S. pombe SPCC550.06c /GEN=hsp10 /DEF=heat shock protein (predicted)
1770600_at	0.00592422	-0.00141907	-0.0562118	-0.0042448	SPBC4F6.18c	S. pombe SPBC4F6.18c /GEN=arf1 /DEF=ADP-ribosylation factor (PMID 8212899)
1777734_at	-0.147012	0.0668198	-0.076903	0.312494	SPAC11D3.15	S. pombe SPAC11D3.15 /DEF=oxoprolinase (predicted)
1775096_at	0.017266	0.0871385	-0.0977745	-0.0877937	SPCC830.10	S. pombe SPCC830.10 /DEF=similar to S. cerevisiae YJR069C
1770643_at	-0.0858288	-0.0935186	0.0962369	0.150715	SPCC4B3.14	S. pombe SPCC4B3.14 /GEN=cwf20 /DEF=involved in mRNA splicing (predicted)
1774205_at	-0.169171	0.119583	-0.323508	0.163091	SPAC19G12.14	S. pombe SPAC19G12.14 /GEN=its3 /DEF=1-phosphatidylinositol-4-phosphate 5-kinase activity (PMID 10950958)
1773770_at	0.134915	-0.468586	0.323372	-0.0647758	SPBC839.11c	S. pombe SPBC839.11c /GEN=hut1 /DEF=protein which maintains optimal environment for folding in secretory pathway proteins in the ER (PMID 11284010)
1775196_at	0.112332	-0.0931129	-0.040047	-0.0304906	SPBC1773.16c	S. pombe SPBC1773.16c /DEF=transcription factor (predicted)
1774977_at	0.266623	-0.0189212	-0.0566209	-0.050086	SPAC13G7.03	S. pombe SPAC13G7.03 /DEF=involved in mRNA catabolism, nonsense-mediated
1778276_at	0.127901	-0.0377258	0.0591462	-0.0105747	SPAC18G6.03	S. pombe SPAC18G6.03 /GEN=ypt3 /DEF=GTPase
1777185_at	0.240054	-0.14702	-0.0828654	0.00186761	SPCC645.12c	S. pombe SPCC645.12c /DEF=sequence orphan
1773808_at	-0.455795	-0.710932	0.439689	0.157674	SPCC645.02	S. pombe SPCC645.02 /DEF=hypothetical protein
1778734_at	0.239421	1.07103	-0.354565	-0.150398	SPAC1250.02	S. pombe SPAC1250.02 /DEF=sequence orphan
1777025_at	-0.101513	0.134578	-0.405591	0.335087	SPAC3C7.13c	S. pombe SPAC3C7.13c /DEF=glucose-6-phosphate 1-dehydrogenase (predicted)
1780021_at	0.10306	-0.0326039	0.0396446	-0.0768595	SPAC23D3.02	S. pombe SPAC23D3.02 /GEN=rfc2 /DEF=AAA family ATPase
1770262_at	0.200519	-0.0826572	-0.177894	0.0521682	SPBC3F6.04c	S. pombe SPBC3F6.04c /DEF=ribonucleoprotein (RNP) complex (PMID 12068309) (predicted)
1776276_at	0.153048	-0.12491	-0.0960312	0.0527423	SPAC6F6.17	S. pombe SPAC6F6.17 /GEN=rif1 /DEF=essential
1778012_at	-0.0929705	0.0476796	-0.115712	0.0801398	SPAC24H6.04	S. pombe SPAC24H6.04 /GEN=hxk1 /DEF=hexokinase (PMID 8549830)
1772158_at	-0.0577965	-0.209526	0.12722	0.114099	SPBC1539.03c	S. pombe SPBC1539.03c /GEN=argx /DEF=argininosuccinate lyase (putative)
1771511_at	0.0127811	-0.0213455	-0.0734053	0.12942	SPCC16C4.09	S. pombe SPCC16C4.09 /GEN=sts5 /DEF=RNB-like protein
1771798_at	-0.168185	0.191597	-0.129091	0.145441	SPAC11H11.06	S. pombe SPAC11H11.06 /GEN=arp2 /DEF=ARP23 actin-organizing complex
1771436_at	-0.126048	-0.144048	0.0545025	0.248962	SPAC227.09	S. pombe SPAC227.09 /DEF=folylpolyglutamate synthase (predicted)
1770524_at	0.0822376	-0.184703	0.15941	-0.142024	SPBC12D12.07c	S. pombe SPBC12D12.07c /DEF=thioredoxin (ISS)
1775275_at	0.0743872	-0.247519	-0.0789254	0.0711276	SPCC16C4.11	S. pombe SPCC16C4.11 /GEN=pef1 /DEF=Pho85PhoA-like cyclin-dependent kinase
1778855_at	-0.126577	0.166868	-0.147052	0.0725317	SPAC6G10.04c	S. pombe SPAC6G10.04c /DEF=20S proteasome component (alpha 6)
1775545_at	0.217476	-0.233054	-0.0277637	0.00513999	SPBC216.06c	S. pombe SPBC216.06c /GEN=swi1 /DEF=involved in mating-type switching (PMID 6587363)
1772074_at	-0.0597951	0.0316655	-0.109383	0.0291278	SPBC30D10.05c	S. pombe SPBC30D10.05c /DEF=short chain dehydrogenase (predicted)
1779667_at	0.0934766	0.0368573	0.0274458	-0.100062	SPBC21C3.17c	S. pombe SPBC21C3.17c /DEF=conserved fungal protein
1777433_at	0.941664	-0.270793	0.488782	-0.809561	SPAC57A10.06	S. pombe SPAC57A10.06 /DEF=sequence orphan
1777540_at	-0.102093	0.190339	-0.306435	0.0308412	SPBC16G5.07c	S. pombe SPBC16G5.07c /DEF=prohibitin (predicted)
1774261_at	-0.214664	0.167559	-0.264887	0.244441	SPBC21C3.20c	S. pombe SPBC21C3.20c /GEN=git1 /DEF=C2 domain
1778529_at	-0.12304	0.030228	-0.0667667	0.100839	SPAC1782.06c	S. pombe SPAC1782.06c /DEF=prohibitin (predicted)
1779048_at	0.286625	0.478063	-0.573955	-0.146303	SPAC186.01	S. pombe SPAC186.01 /DEF=glycoprotein (predicted)
1775475_at	0.0459372	-0.0701345	0.0411936	0.173466	SPBC36.05c	S. pombe SPBC36.05c /GEN=clr6 /DEF=transcriptional regulator
1777377_at	-0.00153542	-0.0448958	-0.0405105	0.00355975	SPCC417.08	S. pombe SPCC417.08 /GEN=tef3 /DEF=translation elongation factor activity (TAS) (PMID 9099890)
1776116_at	-0.0673056	-0.00998179	0.0657787	0.18502	SPAPB1A10.13	S. pombe SPAPB1A10.13 /DEF=sequence orphan
1776549_at	0.126308	0.0191298	-0.00565179	-0.149218	SPAC1B3.12c	S. pombe SPAC1B3.12c /GEN=rpb10 /DEF=DNA-directed RNA polymerase (I, II, and III subunit)
1772732_at	0.0501579	-0.170053	0.00174173	0.227414	SPCC970.12	S. pombe SPCC970.12 /DEF=sequence orphan
1774030_at	0.619019	-0.26274	0.476231	-0.21508	SPCC297.04c	S. pombe SPCC297.04c /DEF=SET domain
1770689_at	-0.113979	0.111826	-0.334654	0.0823224	SPAC222.14c	S. pombe SPAC222.14c /DEF=GTP binding
1772762_s_at	0.13987	-0.0557597	0.0155503	-0.0256945	SPCC1682.06	S. pombe SPCC1682.06 /DEF=sequence orphan
1774311_at	-0.00122801	-0.0710888	-0.00565211	0.0193936	SPAC16C9.06c	S. pombe SPAC16C9.06c /DEF=involved in mRNA catabolism, nonsense-mediated
1769469_at	0.263971	-0.129461	0.167836	-0.186497	SPAC23D3.04c	S. pombe SPAC23D3.04c /GEN=gpd2 /DEF=glycerol-3-phosphate dehydrogenase (NAD+)
1770914_at	-0.0107994	-0.00863425	-0.124777	0.0147311	SPAC10F6.13c	S. pombe SPAC10F6.13c /DEF=aspartate aminotransferase (predicted)
1777717_at	-0.0250969	-0.0110022	-0.0204544	0.0159413	SPCC1223.05c	S. pombe SPCC1223.05c /GEN=rpl3702 /DEF=60S ribosomal protein L37
1775985_x_at	-0.0159817	-0.0078338	-0.0288541	0.00565974	SPCC1223.05c	S. pombe SPCC1223.05c /GEN=rpl3702 /DEF=60S ribosomal protein L37
1779829_at	0.326285	-0.26617	0.343303	-0.23284	SPBC14C8.12	S. pombe SPBC14C8.12 /GEN=rpb8 /DEF=DNA-directed RNA polymerase (I, II, and III subunit) (PMID 10335407)
1778600_at	-0.156067	-0.0542148	0.0424086	0.131571	SPCC1840.09	S. pombe SPCC1840.09 /DEF=conserved fungal protein
1773011_at	0.061511	-0.093689	0.000662804	0.0269359	SPAC1D4.04	S. pombe SPAC1D4.04 /GEN=cct2 /DEF=T-complex protein 1 (beta subunit)
1779374_at	0.173231	-0.136607	0.26852	-0.0500895	SPAC19G12.08	S. pombe SPAC19G12.08 /DEF=fatty acid hydroxylase (predicted)
1771769_at	-0.084644	-0.134654	-0.0405817	0.219514	SPAC1687.19c	S. pombe SPAC1687.19c /DEF=queuine tRNA-ribosyltransferase
1776880_at	0.0997423	-0.046202	-0.0775032	0.0102609	SPAC644.10	S. pombe SPAC644.10 /DEF=dubious
1777550_at	-0.219947	0.564867	-0.584007	0.245803	SPAC15E1.10	S. pombe SPAC15E1.10 /DEF=sequence orphan
1775524_at	0.454192	0.482518	-0.254466	-0.18284	SPAC3G9.01	S. pombe SPAC3G9.01 /DEF=sequence orphan
1779826_at	0.0166073	-0.0173588	-0.0142085	0.0078268	SPAC644.15	S. pombe SPAC644.15 /GEN=rpp101 /DEF=60S acidic ribosomal protein
1778341_at	0.153732	-0.387477	-0.0582027	-0.0382401	SPBP8B7.20c	S. pombe SPBP8B7.20c /DEF=methyltransferase (predicted)
1771899_at	-0.0536343	0.140308	-0.349634	-0.0252975	SPAC1002.14	S. pombe SPAC1002.14 /GEN=itt1 /DEF=zinc finger protein
1771314_at	0.135353	-0.120075	-0.018013	0.015619	SPAC6F6.03c	S. pombe SPAC6F6.03c /DEF=GTP binding protein associated
1779607_at	0.0879911	0.0504074	-0.148801	-0.211135	SPBC1105.14	S. pombe SPBC1105.14 /DEF=zinc finger protein
1779092_at	-0.180165	0.186981	-0.16635	0.131594	SPAC926.03	S. pombe SPAC926.03 /GEN=rlc1 /DEF=myosin regulatory light chain (type II) (PMID 11056543)
1776834_at	0.0797536	-0.0644795	-0.138444	-0.0198088	SPBC11G11.06c	S. pombe SPBC11G11.06c /GEN=sme1 /DEF=small nuclear ribonucleoprotein (snRNP) (subunit E)
1775127_at	-0.237338	0.212187	-0.897136	0.115191	SPBC530.11c	S. pombe SPBC530.11c /DEF=transcription factor (predicted)
1773167_at	0.0933339	-0.151555	0.0935386	0.0343625	SPCC1393.13	S. pombe SPCC1393.13 /DEF=conserved eukaryotic protein
1770470_s_at	-0.0427059	0.134368	-0.376412	-0.0750259	SPAC977.09c	S. pombe SPAC977.09c /DEF=lysophospholipase (putative)
1774559_at	-0.131792	0.387242	-0.557844	0.195047	SPBC25B2.04c	S. pombe SPBC25B2.04c /DEF=NTP binding (predicted)
1778321_at	0.328315	-0.253875	0.279481	-0.0645711	SPBPB8B6.05c	S. pombe SPBPB8B6.05c /DEF=L-asparaginase (predicted)
1778039_s_at	0.399131	-0.268565	0.306284	-0.0579796	SPBPB8B6.05c	S. pombe SPBPB8B6.05c /DEF=L-asparaginase (predicted)
1769894_at	0.136405	0.00453504	-0.189695	-0.108752	SPAC23A1.07	S. pombe SPAC23A1.07 /DEF=zinc finger protein
1778581_at	0.0934188	-0.017197	0.139332	-0.0689147	SPAC24C9.08	S. pombe SPAC24C9.08 /DEF=gly x carboxypeptidase activity (predicted)
1776320_at	-0.135918	0.185865	-0.580121	0.12119	SPAC31A2.05c	S. pombe SPAC31A2.05c /GEN=mis4 /DEF=adherin
1775333_at	0.113159	-0.105043	0.0305103	-0.0183795	SPCC1672.09	S. pombe SPCC1672.09 /DEF=triglyceride lipase-cholesterol esterase (predicted)
1770657_at	0.059001	-0.145235	-0.14241	0.116657	SPCC18B5.10c	S. pombe SPCC18B5.10c /DEF=WD repeat protein
1776510_at	-0.0674931	0.0291773	-0.162267	0.0399669	SPAC12B10.03	S. pombe SPAC12B10.03 /DEF=WD repeat protein
1775671_at	-0.178938	0.0411895	-0.0870419	0.281616	SPAC1296.02	S. pombe SPAC1296.02 /GEN=cox4 /DEF=cytochrome c oxidase subunit IV
1770950_at	-0.058471	0.00557295	-0.0546856	0.0531584	SPBC13E7.04	S. pombe SPBC13E7.04 /GEN=atp16 /DEF=F1-ATPase delta subunit predicted
1772180_at	-0.223378	0.072436	-0.206639	0.0675313	SPAC806.04c	S. pombe SPAC806.04c /DEF=conserved protein (broad species distribution)
1778027_at	-0.578163	0.28586	-0.527502	0.515966	SPAC23G3.03	S. pombe SPAC23G3.03 /DEF=peptide monooxygenase (predicted)
1777076_at	-0.0831318	0.0850674	-0.149007	0.127998	SPBC1778.06c	S. pombe SPBC1778.06c /GEN=fim1 /DEF=fimbrin
1770471_at	0.120811	-0.0398976	0.000125567	-0.0875603	SPAC17G6.07c	S. pombe SPAC17G6.07c /DEF=SNARE (predicted)
1779938_at	0.0488834	-0.325217	-0.132587	0.0583687	SPCC548.05c	S. pombe SPCC548.05c /DEF=zinc finger protein
1772867_at	-0.331833	0.322179	-0.453951	0.351411	SPCC645.05c	S. pombe SPCC645.05c /GEN=myo2 /DEF=myosin (type II) (heavy chain)
1779752_at	0.376489	-0.145355	0.0174665	-0.00915845	SPBC29A3.06	S. pombe SPBC29A3.06 /DEF=WD repeat protein
1769856_at	-1.41151	0.503942	-1.06069	0.628004	SPAC20G4.03c	S. pombe SPAC20G4.03c /GEN=hri1 /DEF=serinethreonine protein kinase
1775267_at	0.0872011	0.0872237	0.0812015	-0.364324	SPBC16H5.15	S. pombe SPBC16H5.15 /DEF=sequence orphan
1773215_at	-0.0835648	-0.169113	0.111764	0.113624	SPBC1709.04c	S. pombe SPBC1709.04c /GEN=cyp3 /DEF=cyclophilin (PMID 12651004)
1775601_at	-0.362658	0.340933	-0.446049	0.433641	SPAC1D4.03c	S. pombe SPAC1D4.03c /DEF=involved in intracellular protein transport (predicted)
1770733_at	-0.0773449	0.0564394	-0.129645	0.0505536	SPAC22F3.06c	S. pombe SPAC22F3.06c /DEF=Lon protease homolog
1771437_at	-0.0475928	0.366758	-0.710489	0.00350571	SPAC1002.05c	S. pombe SPAC1002.05c /GEN=jmj2 /DEF=transcription factor (predicted)
1776534_at	0.231854	-0.159295	0.158923	-0.174103	SPAC2F7.02c	S. pombe SPAC2F7.02c /DEF=phosphoprotein phosphatase activity
1771168_at	-0.176311	-0.0352942	-0.179507	0.138906	SPAC4C5.03	S. pombe SPAC4C5.03 /DEF=conserved fungal protein
1773440_at	-0.232291	0.211426	-0.346491	0.164462	SPBC30D10.10c	S. pombe SPBC30D10.10c /GEN=tor1 /DEF=phosphatidylinositol kinase
1772257_at	0.08349	-0.373837	-0.186004	0.0125984	SPBC28F2.06c	S. pombe SPBC28F2.06c /GEN=mdm12 /DEF=Mdm10pMdm12pMmm1p complex
1772245_at	-0.47532	0.900137	-0.648412	0.705526	SPAC4D7.02c	S. pombe SPAC4D7.02c /DEF=glycerophosphoryl diester phosphodiesterase (predicted)
1775016_at	0.159683	-0.245215	0.159332	-0.0933059	SPAC4D7.08c	S. pombe SPAC4D7.08c /GEN=ade4 /DEF=amidophosphoribosyltransferase (PMID 8082193)
1777757_at	-0.0138903	-0.00397682	-0.0324351	0.00656223	SPBC106.18	S. pombe SPBC106.18 /GEN=rpl25a /DEF=60S ribosomal protein L25
1771047_at	0.45461	-0.772635	0.810186	-0.381423	SPBC428.18	S. pombe SPBC428.18 /GEN=cdt1 /DEF=involved in DNA replication (initiation) (required)
1772430_at	0.0854673	0.0278069	0.0686048	-0.0475807	SPAC1687.21	S. pombe SPAC1687.21 /DEF=phosphoglycerate mutase family (predicted)
1775520_at	0.120865	-0.294821	0.269408	-0.146007	SPBC21B10.04c	S. pombe SPBC21B10.04c /GEN=nrf1 /DEF=chaperone activity (predicted)
1773462_at	-0.350441	-0.347244	0.143558	0.125551	SPAP27G11.03	S. pombe SPAP27G11.03 /DEF=conserved eukaryotic protein
1773116_at	0.141107	-0.146202	0.0643797	0.0103254	SPBC713.03	S. pombe SPBC713.03 /DEF=D-lactate dehydrogenase (cytochrome) (predicted)
1778244_at	0.0220337	-0.0258462	-0.0134249	0.0271762	SPAC6G9.09c	S. pombe SPAC6G9.09c /GEN=rpl24 /DEF=60S ribosomal protein L24
1779574_at	-1.04219	0.362631	-0.671154	1.62943	SPBC32C12.02	S. pombe SPBC32C12.02 /GEN=ste11 /DEF=transcription factor
1773184_at	0.478432	-0.63255	0.67819	-0.5572	SPAC17H9.19c	S. pombe SPAC17H9.19c /GEN=cdt2 /DEF=WD repeat protein
1776547_at	0.0979745	-0.22798	0.0290524	0.0524206	SPBC13A2.01c	S. pombe SPBC13A2.01c /DEF=nuclear cap-binding complex (small subunit)
1770369_at	-0.0101255	0.0564982	-0.0291389	-0.0339053	SPAC222.04c	S. pombe SPAC222.04c /DEF=hypothetical protein
1778854_at	0.149465	-0.0913207	0.115886	-0.0423991	SPBC25B2.07c	S. pombe SPBC25B2.07c /DEF=sequence orphan
1779149_at	0.173328	-0.154689	0.160036	-0.22841	SPCC594.02c	S. pombe SPCC594.02c /DEF=hypothetical protein
1776938_at	0.598858	-0.317497	0.247734	-0.0880683	SPCC1884.02	S. pombe SPCC1884.02 /GEN=nic1 /DEF=NiCoT heavy metal ion transporter
1771613_at	0.152863	-0.211092	0.138282	0.138103	SPCC162.02c	S. pombe SPCC162.02c /DEF=AMP-binding dehydrogenase (predicted)
1774598_at	0.0919857	-0.0749146	-0.15381	0.119796	SPBC146.04	S. pombe SPBC146.04 /DEF=Erv1Alr family
1772014_at	-0.136482	-0.0693957	-0.0100708	0.1331	SPBC27B12.01c	S. pombe SPBC27B12.01c /GEN=mmm1 /DEF=Mdm10pMdm12pMmm1p complex (predicted)
1769827_at	-0.129039	-0.228178	-0.0887388	0.243869	SPCC613.09	S. pombe SPCC613.09 /DEF=tRNA-splicing endonuclease (subunit) (predicted)
1775338_at	-0.0709832	-0.0125408	0.00294336	0.113082	SPAC22H10.05c	S. pombe SPAC22H10.05c /DEF=CF I component (subunit A) (predicted)
1780074_at	-0.0282942	0.0213696	-0.097387	0.109824	SPBC25D12.04	S. pombe SPBC25D12.04 /GEN=suc22 /DEF=ribonucleotide reductase
1775029_at	0.0720142	-0.0817588	0.0283581	-0.00981998	SPAC30D11.09	S. pombe SPAC30D11.09 /GEN=cwf19 /DEF=conserved eukaryotic protein
1772924_at	-0.0820834	-0.0370649	-0.0613047	0.0824006	SPBC3H7.05c	S. pombe SPBC3H7.05c /DEF=sequence orphan
1776007_at	-0.0553827	0.102516	-0.0385542	0.0360238	SPBC2D10.11c	S. pombe SPBC2D10.11c /DEF=histone binding
1769380_at	-0.25076	0.185754	-0.533932	0.189145	SPBC20F10.07	S. pombe SPBC20F10.07 /DEF=hypothetical protein
1779009_at	-0.0169668	0.00911744	-0.0501817	0.0166327	SPAC22H12.04c	S. pombe SPAC22H12.04c /GEN=rps102 /DEF=40S ribosomal protein S3a
1778247_at	-0.0251513	-0.00500902	-0.0546643	0.0238282	SPBC685.07c	S. pombe SPBC685.07c /GEN=rpl2701 /DEF=60S ribosomal protein L27
1771576_at	-0.15088	0.0565694	-0.159962	-0.0532821	SPAC1952.04c	S. pombe SPAC1952.04c /DEF=dubious
1771917_at	0.0207752	-0.0150115	-0.00450993	0.0043815	SPAC31G5.17c	S. pombe SPAC31G5.17c /GEN=rps1001 /DEF=40S ribosomal protein S10
1778505_at	0.300882	0.160389	-0.0821193	-0.13854	SPCC4E9.01c	S. pombe SPCC4E9.01c /GEN=rec11 /DEF=region specific activator of recombination (PMID 8299939)
1772600_at	0.136455	-0.0284958	0.00950877	-0.0238708	SPAC1071.01c	S. pombe SPAC1071.01c /GEN=pta1 /DEF=CPF complex (PMID 14617822)
1778693_at	0.0372162	0.0721337	-0.109985	-0.0765835	SPBC337.11	S. pombe SPBC337.11 /DEF=zinc binding dehydrogenase (predicted)
1777000_at	-0.10247	0.260958	-0.180904	0.150397	SPCC126.06	S. pombe SPCC126.06 /GEN=twf1 /DEF=twinfilin
1778385_at	-0.016318	0.110937	-0.0275275	-0.0510715	SPAC4F8.10c	S. pombe SPAC4F8.10c /DEF=calponin homology (CH) domain
1775790_at	-0.141973	0.266162	-0.564512	0.0200348	SPAPB18E9.04c	S. pombe SPAPB18E9.04c /DEF=glycoprotein (predicted)
1771779_at	0.152893	-0.600791	0.357506	-0.0129302	SPAC22E12.01	S. pombe SPAC22E12.01 /DEF=triose phosphate transporter (predicted)
1770491_at	-0.152495	0.353441	-0.55873	0.121006	SPBC18E5.14c	S. pombe SPBC18E5.14c /DEF=hypothetical protein
1771640_at	-0.0511351	-0.0632385	0.0518401	0.086346	SPAC12G12.12	S. pombe SPAC12G12.12 /DEF=NST UDP-galactose transporter
1775470_at	0.358286	-0.240056	0.26254	-0.235816	SPAC5H10.10	S. pombe SPAC5H10.10 /DEF=NADPH dehydrogenase (predicted)
1780124_at	0.0553697	-0.245182	0.119268	0.0207027	SPAC2F7.13c	S. pombe SPAC2F7.13c /DEF=tryptophan-tRNA ligase (predicted)
1776411_at	-0.034627	-0.0114088	-0.0552635	0.00300757	SPBP4H10.13	S. pombe SPBP4H10.13 /GEN=rps2302 /DEF=40S ribosomal protein S23
1776453_at	0.122337	-0.00701491	-0.00286929	-0.0293477	SPBC3H7.01	S. pombe SPBC3H7.01 /GEN=spo14 /DEF=WD repeat protein
1776847_at	0.556881	0.199596	-0.273162	-0.224025	SPAC22F3.03c	S. pombe SPAC22F3.03c /GEN=rdh54 /DEF=DEADDEAH box helicase (PMID 14551247)
1780238_at	0.120092	-0.00375557	0.047437	-0.094545	SPBC28F2.11	S. pombe SPBC28F2.11 /DEF=transcription factor (predicted)
1777300_at	0.0104504	0.0534198	-0.0412086	-0.0764964	SPBC23G7.15c	S. pombe SPBC23G7.15c /GEN=rpp202 /DEF=60S acidic ribosomal protein (P2B subunit)
1777783_at	-0.267073	0.354426	-0.478426	0.328649	SPAC824.05	S. pombe SPAC824.05 /GEN=vps16 /DEF=involved in intracellular protein transport (predicted)
1779740_at	0.0337877	-0.0564725	0.02296	0.0344197	SPBC2F12.07c	S. pombe SPBC2F12.07c /GEN=rpl802 /DEF=60S ribosomal protein L8
1774363_at	0.248392	0.28106	-0.216307	-0.639029	SPBC1348.11	S. pombe SPBC1348.11 /DEF=transmembrane transporter pseudogene
1769928_at	0.290263	0.423281	-0.422876	-0.0112546	SPBC11C11.04c	S. pombe SPBC11C11.04c /GEN=alp1 /DEF=tubulin specific chaperone (cofactor D)
1779290_at	-0.083972	0.327023	-0.19686	0.181892	SPCC4G3.14	S. pombe SPCC4G3.14 /DEF=DNAJ domain protein
1772994_at	-0.0391159	-0.150687	0.0589956	0.13464	SPBC1215.01	S. pombe SPBC1215.01 /GEN=shy1 /DEF=SURF-family protein
1770077_at	-0.0230843	0.00663153	-0.0611219	0.126611	SPCC4B3.13	S. pombe SPCC4B3.13 /DEF=MatE family transporter
1772745_at	0.0321932	-0.0555433	-0.0298134	0.00290648	SPAC57A7.04c	S. pombe SPAC57A7.04c /GEN=pab1 /DEF=poly(A) binding
1776487_at	-0.257388	0.697977	-0.598125	0.480101	SPAC513.02	S. pombe SPAC513.02 /DEF=phosphoglycerate mutase family
1775065_at	-0.322724	0.0837612	-0.290591	0.432126	SPBC1685.14c	S. pombe SPBC1685.14c /DEF=conserved protein (mainly fungal and plant)
1771180_at	-0.0287886	-0.0494041	-0.179558	0.0673596	SPAC1F12.06c	S. pombe SPAC1F12.06c /DEF=conserved protein (broad species distribution)
1770441_at	0.00261974	0.0331866	-0.370575	0.0348002	SPBC1289.15	S. pombe SPBC1289.15 /DEF=glucoprotein (predicted)
1772216_at	-0.379348	0.115472	-0.133111	0.501281	SPAC19B12.08	S. pombe SPAC19B12.08 /DEF=peptidase family C54
1775516_at	-0.0609058	-0.0301714	-0.191702	0.241826	SPBC17A3.06	S. pombe SPBC17A3.06 /DEF=protein tyrosine phosphatase (ISS)
1776345_at	0.0663439	-0.367144	0.152506	0.0148614	SPAC1F5.10	S. pombe SPAC1F5.10 /GEN=tif412 /DEF=translation initiation factor
1770022_at	0.0514778	-0.0518694	-0.00431029	0.0154174	SPBC646.10c	S. pombe SPBC646.10c /DEF=ribonucleoprotein (RNP) complex (predicted) (PMID 12068309)
1775819_at	0.118337	-0.0919987	-0.0192515	0.0207678	SPBC3B8.06	S. pombe SPBC3B8.06 /DEF=conserved fungal protein
1773988_at	-0.121056	0.0235828	0.132719	0.072773	SPBC365.01	S. pombe SPBC365.01 /DEF=sec14 cytosolic factor family
1769453_at	-0.0405016	-0.0264247	0.0392065	0.0422293	SPAC22E12.04	S. pombe SPAC22E12.04 /GEN=ccs1 /DEF=metallochaperone (PMID 15107426)
1771517_at	0.04772	0.0585477	-0.0909735	-0.0451972	SPBC4F6.05c	S. pombe SPBC4F6.05c /DEF=legume-like lectin family
1776195_at	-0.455097	0.215317	-0.319463	0.484549	SPBC725.04	S. pombe SPBC725.04 /DEF=oxalyl-CoA decarboxylase (predicted)
1772411_at	-0.170067	-0.774908	0.188789	0.150746	SPBC1703.11	S. pombe SPBC1703.11 /DEF=conserved eukaryotic protein
1777478_at	-0.0181675	-0.0169185	-0.0362301	0.000896772	SPAC31G5.03	S. pombe SPAC31G5.03 /GEN=rps1101 /DEF=40S ribosomal protein S11
1769676_at	0.21045	-0.302428	0.108613	-0.0829312	SPCC31H12.05c	S. pombe SPCC31H12.05c /GEN=sds21 /DEF=serinethreonine protein phosphatase
1780061_at	0.00396252	-0.00546996	-0.0208349	0.0219294	SPAC3H5.12c	S. pombe SPAC3H5.12c /GEN=rpl501 /DEF=60S ribosomal protein L5
1779226_at	-0.0816905	0.0115881	-0.119295	0.158512	SPCC645.06c	S. pombe SPCC645.06c /GEN=rgf3 /DEF=localization cell division site (pers. comm. Jian-Qiu Wu and John R. Pringle)
1776231_at	0.164026	-0.0224908	-0.26511	0.203037	SPAC1B3.10c	S. pombe SPAC1B3.10c /DEF=SEL1 repeat protein
1774798_at	-0.0621408	0.0916707	-0.145642	0.118369	SPBC530.10c	S. pombe SPBC530.10c /GEN=anc1 /DEF=adenine nucleotide carrier (PMID 8675018)
1777596_at	0.0492636	0.0199315	-0.0320892	-0.069684	SPCC736.10c	S. pombe SPCC736.10c /GEN=mrps8 /DEF=mitochondrial ribosomal protein s8
1770581_at	-0.0373268	0.00327206	-0.0390876	0.0115941	SPBC336.10c	S. pombe SPBC336.10c /GEN=tif512 /DEF=translation initiation factor
1778445_at	-0.0586478	-0.00665379	0.113881	0.0326592	SPAC1527.02	S. pombe SPAC1527.02 /GEN=sft2 /DEF=involved in intracellular protein transport
1776779_at	0.090827	0.042827	-0.00973701	-0.125871	SPAC19A8.10	S. pombe SPAC19A8.10 /DEF=zinc finger protein
1777407_at	-0.00771364	0.0919383	0.126739	-0.0837253	SPCC965.11c	S. pombe SPCC965.11c /DEF=amino acid transporter (predicted)
1776840_at	0.029514	-0.159228	0.00503317	0.0399666	SPBC31F10.10c	S. pombe SPBC31F10.10c /DEF=zinc finger protein
1775747_at	-0.0416346	0.0506942	0.0112216	0.12563	SPBC29A10.06c	S. pombe SPBC29A10.06c /DEF=sequence orphan
1776652_at	-0.270869	0.269992	-0.392172	0.218039	SPBC16H5.13	S. pombe SPBC16H5.13 /DEF=WD repeat protein
1778993_at	0.176196	-0.0829802	0.089661	-0.045921	SPAC4D7.09	S. pombe SPAC4D7.09 /GEN=tif223 /DEF=translation initiation factor
1777794_at	0.0981855	-0.391596	0.123832	0.0147441	SPBC8D2.13	S. pombe SPBC8D2.13 /DEF=involved in snoRNP biogenesis (PMID 12228251) (predicted)
1771241_at	-0.0945142	0.0138919	-0.0812235	0.329626	SPAC3A11.07	S. pombe SPAC3A11.07 /DEF=NADH dehydrogenase (predicted)
1779188_at	-0.51805	0.270732	-0.429224	0.340757	SPAC1F7.12	S. pombe SPAC1F7.12 /GEN=yakC /DEF=aldoketo reductase
1774865_at	0.104114	-0.547728	0.349706	0.0365534	SPCPB16A4.04c	S. pombe SPCPB16A4.04c /DEF=methyltransferase (predicted)
1774133_at	0.0448329	-0.117274	0.158712	0.00214863	SPCC1620.10	S. pombe SPCC1620.10 /GEN=cwf26 /DEF=conserved eukaryotic protein
1773189_at	0.236121	-0.0812718	0.129385	-0.201617	SPAC2C4.05	S. pombe SPAC2C4.05 /DEF=cornichon family
1779707_at	0.0955308	-0.160454	0.283052	-0.26324	SPBC215.04	S. pombe SPBC215.04 /GEN=git11 /DEF=heterotrimeric G protein (gamma subunit) (PMID 11238401)
1776328_at	-0.368054	-0.175388	-0.00886091	0.388835	SPAC343.17c	S. pombe SPAC343.17c /DEF=WD repeat protein
1772419_at	0.0263379	-0.00347678	-0.0679757	0.0222451	SPAC22F3.10c	S. pombe SPAC22F3.10c /GEN=gcs1 /DEF=glutamate--cysteine ligase (PMID 8619315)
1776128_at	0.272417	-0.100991	0.174614	-0.156883	SPBC16A3.07c	S. pombe SPBC16A3.07c /DEF=sequence orphan
1775343_at	-0.0237064	-0.0139208	0.0340179	0.0413682	SPAC7D4.13c	S. pombe SPAC7D4.13c /DEF=sequence orphan
1774628_at	0.364387	-0.282379	-0.14575	0.0335706	SPCC1450.10c	S. pombe SPCC1450.10c /DEF=iron only hydrogenase large subunit (predicted)
1775527_at	-0.117465	0.0382338	-0.0069313	0.0053587	SPAC4A8.10	S. pombe SPAC4A8.10 /DEF=DUF676
1771563_at	0.139975	-0.275941	0.173551	-0.167235	SPCC970.03	S. pombe SPCC970.03 /DEF=cytochrome b5 reductase (predicted)
1770401_at	-0.00550079	0.018829	-0.00929737	-0.00382392	SPBC776.01	S. pombe SPBC776.01 /GEN=rpl29 /DEF=60S ribosomal protein L29
1769565_at	-0.0407658	0.100283	-0.221687	0.267722	SPBC25H2.14	S. pombe SPBC25H2.14 /DEF=conserved eukaryotic protein
1778396_at	-0.12728	0.156564	-0.437286	0.0298335	SPAC25B8.19c	S. pombe SPAC25B8.19c /DEF=transcription factor (predicted)
1769754_at	-0.124457	0.0457058	-0.373321	0.497775	SPAC32A11.02c	S. pombe SPAC32A11.02c /DEF=hypothetical protein
1773310_at	-0.121214	0.0156733	-0.182942	0.227077	SPCC594.04c	S. pombe SPCC594.04c /DEF=conserved protein (mainly bacteria and plants)
1773478_at	-0.121555	0.0858097	-0.225386	0.0798368	SPBC1921.06c	S. pombe SPBC1921.06c /GEN=pvg3 /DEF=beta-1,3-galactosyltransferase (pers. comm. Robert Trimble)
1771086_at	-0.0158593	-0.0193192	-0.0333068	0.0178359	SPAC1F7.13c	S. pombe SPAC1F7.13c /GEN=rpl801 /DEF=60S ribosomal protein L2A
1770872_at	-0.0552413	-0.0916239	0.173692	0.11294	SPCC777.15	S. pombe SPCC777.15 /DEF=dihydrouridine synthase (predicted)
1774319_at	0.389001	0.298131	-0.140738	-0.287089	SPAC2F3.15	S. pombe SPAC2F3.15 /DEF=serinethreonine protein kinase (predicted)
1770560_at	0.0452776	-0.0563723	-0.0940088	0.17413	SPAC29A4.06c	S. pombe SPAC29A4.06c /DEF=conserved eukaryotic protein
1779125_at	-0.0466626	0.16912	-0.362147	0.0942316	SPCC126.07c	S. pombe SPCC126.07c /DEF=zinc finger protein
1772715_at	-0.336517	0.208597	-0.37145	0.419077	SPAC5H10.02c	S. pombe SPAC5H10.02c /DEF=conserved fungal protein
1778870_at	0.151406	-0.217941	-0.123123	0.0159178	SPAC17H9.08	S. pombe SPAC17H9.08 /DEF=mitochondrial carrier
1773090_at	-0.0578566	-0.155217	-0.0828848	0.159499	SPAC27D7.04	S. pombe SPAC27D7.04 /GEN=omt2 /DEF=pterin-4-alpha-carbinolamine dehydratase (predicted)
1774336_at	0.245702	1.08448	-0.0690549	-0.245237	SPBC947.04	S. pombe SPBC947.04 /DEF=glycoprotein (predicted)
1779215_at	0.165553	-0.534255	-0.0226634	-0.0155007	SPCC663.11	S. pombe SPCC663.11 /DEF=sequence orphan
1774044_at	0.435278	-0.0946738	0.109605	-0.427078	SPBPB2B2.10c	S. pombe SPBPB2B2.10c /DEF=galactose-1-phosphate uridylyltransferase (predicted)
1779984_at	0.176861	-0.169071	0.195231	-0.0566222	SPBC30D10.06	S. pombe SPBC30D10.06 /GEN=lsm4 /DEF=U6 snRNA-associated protein
1769701_at	0.377215	-0.283195	0.188159	-0.0936867	SPAC227.17c	S. pombe SPAC227.17c /DEF=hypothetical protein
1778269_at	0.00768725	-0.0368055	0.0682294	0.0754706	SPBC9B6.11c	S. pombe SPBC9B6.11c /DEF=cr4p-like
1779758_at	0.000947634	-0.489622	-0.157534	0.0623735	SPAC17G8.09	S. pombe SPAC17G8.09 /GEN=shg1 /DEF=SET1 complex (TAP) (PMID 12488447)
1771601_at	0.331721	-0.168582	0.460943	-0.106172	SPBC1703.08c	S. pombe SPBC1703.08c /DEF=5-formyltetrahydrofolate cyclo-ligase activity (predicted)
1771666_at	0.0290362	-0.207935	0.00713921	0.0163078	SPCC584.04	S. pombe SPCC584.04 /GEN=sup35 /DEF=translation release factor eRF3 (class II) (PMID 9701287)
1777745_at	-0.120059	0.102414	-0.154879	0.225285	SPAC222.13c	S. pombe SPAC222.13c /DEF=6-phosphofructo-2-kinase (predicted)
1777739_at	0.0182034	0.071901	-0.00859356	-0.158484	SPBC1604.03c	S. pombe SPBC1604.03c /DEF=sequence orphan
1780139_at	0.00606759	0.0517298	-0.372853	0.0256491	SPACUNK4.14	S. pombe SPACUNK4.14 /DEF=BRCT domain
1779708_at	-0.438831	0.187585	-0.369571	0.342492	SPAC23A1.14c	S. pombe SPAC23A1.14c /DEF=cystathionine gamma-synthase activity (predicted)
1778901_at	0.0116749	0.0466261	-0.16166	-0.11674	SPAC2F7.15	S. pombe SPAC2F7.15 /GEN=rsm24 /DEF=mitochondrial ribosomal protein small subunit s24
1776730_at	0.672342	-0.448748	0.491596	-0.335219	SPAC21E11.04	S. pombe SPAC21E11.04 /GEN=ppr1 /DEF=L-azetidine-2-carboxylic acid acetyltransferase (PMID 12761200)
1773130_at	0.170395	-0.200644	-0.0834834	-0.0226215	SPAC23H4.15	S. pombe SPAC23H4.15 /DEF=involved in RNA processing (predicted)
1775793_at	0.407921	-0.123499	0.335539	-0.0549212	SPBC2D10.15c	S. pombe SPBC2D10.15c /DEF=peptidyl-tRNA hydrolase (predicted)
1779990_at	0.103525	-0.0394147	-0.0943654	-0.0109288	SPAC22E12.16c	S. pombe SPAC22E12.16c /GEN=pik1 /DEF=phosphatidylinositol kinase
1770794_at	0.0135692	-0.153426	0.0968135	-0.000789007	SPBC16E9.03c	S. pombe SPBC16E9.03c /DEF=hypothetical protein
1777426_at	-0.557306	-0.0920423	0.110734	0.875251	SPAC9G1.05	S. pombe SPAC9G1.05 /DEF=WD repeat protein
1773869_at	-0.0310205	0.0862637	-0.127407	0.148603	SPBC1604.19c	S. pombe SPBC1604.19c /DEF=TRAPP (predicted)
1770557_at	-0.122872	0.0213537	-0.0714235	0.332165	SPAC1250.01	S. pombe SPAC1250.01 /GEN=snf21 /DEF=chromatin remodeling complex (predicted)
1769926_at	0.0642147	0.00203069	-0.0403366	-0.00315158	SPBC776.02c	S. pombe SPBC776.02c /GEN=dis2 /DEF=PP1
1773488_at	0.145869	-0.0905323	0.361894	-0.00063769	SPBC15D4.06	S. pombe SPBC15D4.06 /DEF=N-acetyltransferase (predicted)
1770021_at	-0.220911	0.287381	-0.615786	0.133822	SPAC1851.04c	S. pombe SPAC1851.04c /DEF=DUF1339
1779793_at	0.0957705	-0.152738	0.184761	-0.0204391	SPBC3H7.12	S. pombe SPBC3H7.12 /DEF=sequence orphan
1772345_at	-0.00353559	0.00853062	0.0300894	4.45048e-05	SPBC21C3.04c	S. pombe SPBC21C3.04c /DEF=mitochondrial ribosomal protein subunit L34
1778179_at	0.676786	0.790012	-0.339082	-0.656126	SPBPB2B2.03c	S. pombe SPBPB2B2.03c /DEF=pseudo-very degraded permease
1775225_at	0.321833	-0.148575	-0.0326907	-0.0425259	SPACUNK4.09	S. pombe SPACUNK4.09 /DEF=hypothetical protein
1778387_at	-0.0379413	-0.0210807	-0.190983	0.223868	SPCC645.10	S. pombe SPCC645.10 /DEF=tRNA nucleotidyltransferase (predicted)
1779386_at	-0.0982777	0.205706	-0.206966	0.141345	SPCC4G3.03	S. pombe SPCC4G3.03 /DEF=WD repeat protein
1774692_at	-0.165171	0.0565249	-0.201297	0.0683177	SPAC18B11.11	S. pombe SPAC18B11.11 /DEF=GTPase activating protein (predicted)
1776098_at	0.672309	-0.242487	0.383973	-0.0823428	SPBC1604.09c	S. pombe SPBC1604.09c /DEF=exonuclease (predicted)
1772254_at	0.0286592	-0.185508	-0.0454702	0.0503346	SPBC13G1.08c	S. pombe SPBC13G1.08c /GEN=ash2 /DEF=SET1 complex (TAP) (PMID 12488447)
1774724_at	0.0701335	0.00548871	0.124644	-0.103921	SPBC106.15	S. pombe SPBC106.15 /GEN=idi1 /DEF=isopentenyl-diphosphate delta-isomerase (PMID 7744766)
1769669_at	-0.00127761	-0.00891431	-0.0322981	0.0141157	SPBC18H10.14	S. pombe SPBC18H10.14 /GEN=rps1601 /DEF=40S ribosomal protein S16
1779880_at	-0.00884215	-0.0939477	-0.110804	0.0264467	SPCC895.09c	S. pombe SPCC895.09c /DEF=RNA helicase
1778264_at	-0.0217307	0.165823	-0.415931	-0.0524429	SPBC16A3.19	S. pombe SPBC16A3.19 /DEF=conserved eukaryotic protein
1775088_at	-0.332379	0.102239	-0.12177	0.429357	SPAC19D5.03	S. pombe SPAC19D5.03 /GEN=cid1 /DEF=nucleotidyltransferase
1772390_at	0.0990496	-0.0275841	-0.0094773	-0.0279369	SPBP8B7.31	S. pombe SPBP8B7.31 /DEF=acid phosphatase (predicted) (PMID 10889041)
1772666_at	0.0397247	-0.114124	0.0611642	0.0150957	SPCC74.02c	S. pombe SPCC74.02c /DEF=CPF complex (PMID 14617822)
1769540_at	0.28976	-0.0398699	-0.0392052	0.0448262	SPBC336.02	S. pombe SPBC336.02 /DEF=methylase
1774954_at	0.307147	0.534354	-0.171603	-0.0769052	SPBC21D10.06c	S. pombe SPBC21D10.06c /DEF=glycoprotein (predicted)
1769899_at	-0.130167	0.161369	-0.323021	0.118244	SPAC688.10	S. pombe SPAC688.10 /GEN=rev3 /DEF=DNA polymerase zeta (catalytic subunit)
1776511_at	-0.430839	0.853338	-1.18212	0.129504	SPAC4H3.03c	S. pombe SPAC4H3.03c /DEF=conserved protein (mainly bacterial)
1776911_at	0.181685	0.450798	-0.304055	-0.0484673	SPAC343.18	S. pombe SPAC343.18 /DEF=zinc finger protein
1772954_at	0.230926	-0.227681	0.115196	-0.0136086	SPBC56F2.08c	S. pombe SPBC56F2.08c /DEF=RNA-binding protein
1774278_at	-0.0410213	0.0776351	-0.0530526	-0.00547568	SPBC776.13	S. pombe SPBC776.13 /GEN=cnd1 /DEF=condensin subunit
1776389_at	0.0291882	-0.223856	0.0372121	0.038689	SPAC3A12.13c	S. pombe SPAC3A12.13c /DEF=conserved eukaryotic protein
1769738_at	0.272237	0.0118291	-0.117453	-0.206032	SPAC3F10.17	S. pombe SPAC3F10.17 /DEF=conserved eukaryotic protein
1775240_at	0.27658	-0.131141	0.27724	-0.188609	SPCC663.13c	S. pombe SPCC663.13c /DEF=N-acetyltransferase (predicted)
1773163_at	0.359675	-0.642873	0.448082	0.103333	SPBC1271.07c	S. pombe SPBC1271.07c /DEF=N-acetyltransferase (predicted)
1776381_at	0.0870132	0.0777543	-0.00497437	-0.0297769	SPAC7D4.14c	S. pombe SPAC7D4.14c /DEF=sequence orphan
1771928_at	-0.0530017	-0.0249427	-0.0594994	0.254692	SPCC1672.06c	S. pombe SPCC1672.06c /GEN=asp1 /DEF=acid phosphatase activity (predicted)
1776598_at	-0.0239423	0.119536	-0.204103	0.0354875	SPAC29A4.05	S. pombe SPAC29A4.05 /GEN=cam2 /DEF=calmodulin (predicted)
1778022_at	0.169069	-0.274158	0.266673	-0.0961555	SPBC16A3.17c	S. pombe SPBC16A3.17c /DEF=transporter
1769930_at	-0.0375764	0.0288938	-0.0809622	0.0398636	SPBP19A11.04c	S. pombe SPBP19A11.04c /GEN=mor2 /DEF=involved in cellular morphogenesis (required) (PMID 12234926)
1773373_at	-0.147625	0.150487	-0.00522614	-0.00493399	SPBC725.11c	S. pombe SPBC725.11c /GEN=php2 /DEF=CCAAT-box binding factor complex (PMID 1899284)
1773410_at	0.135778	-0.673464	0.240643	-0.081885	SPAC23D3.12	S. pombe SPAC23D3.12 /DEF=inorganic phosphate transporter (predicted)
1777582_at	-0.00432491	-0.0059913	-0.0834856	0.118748	SPAC56F8.06c	S. pombe SPAC56F8.06c /DEF=dolichyl-phosphate-glucose-glycolipid alpha-glucosyltransferase activity
1769933_at	0.0325292	0.0362968	-0.060552	-0.0181449	SPBC543.04	S. pombe SPBC543.04 /DEF=conserved eukaryotic protein
1774136_s_at	-0.0302757	0.020215	-0.0242748	0.0210511	SPBC839.15c	S. pombe SPBC839.15c /GEN=ef1a-c /DEF=translation elongation factor (alpha 1 subunit) (PMID 9099890)
1770024_at	-0.314303	0.0664857	-0.256217	0.299973	SPBC19F5.01c	S. pombe SPBC19F5.01c /GEN=puc1 /DEF=cyclin
1770338_at	-0.17066	-0.173813	0.125031	0.134901	SPAC4G8.11c	S. pombe SPAC4G8.11c /GEN=atp10 /DEF=F1-F0 ATPase assembly potein (predicted)
1770477_at	-0.335777	0.322446	-0.441146	0.395838	SPAC14C4.10c	S. pombe SPAC14C4.10c /DEF=Nudix family hydrolase
1776329_at	0.0750427	-0.0514406	-0.146066	0.0109882	SPCC1322.12c	S. pombe SPCC1322.12c /GEN=bub1 /DEF=serinethreonine protein kinase
1779208_at	-0.325491	0.480132	-0.304072	0.318738	SPAC1002.12c	S. pombe SPAC1002.12c /DEF=succinate-semialdehyde dehydrogenase (predicted)
1774268_at	-0.0101465	-0.0388536	0.0513067	0.083312	SPBC18E5.01	S. pombe SPBC18E5.01 /DEF=cycloisomerase 2 family
1775286_at	-0.0232086	0.0063893	-0.134628	0.198254	SPBC19C7.08c	S. pombe SPBC19C7.08c /DEF=leucine carboxyl methyltransferase (predicted)
1778041_at	-0.803515	0.357074	-1.4385	0.291254	SPBPB2B2.18	S. pombe SPBPB2B2.18 /DEF=dubious
1776495_at	0.0288293	-0.0272764	-0.0782913	0.00379785	SPBC582.06c	S. pombe SPBC582.06c /DEF=sequence orphan
1773456_at	-0.000893275	0.331552	-0.322123	-0.0472161	SPAPB1A10.02	S. pombe SPAPB1A10.02 /DEF=sequence orphan
1773079_at	0.171424	-0.361584	0.183134	-0.0930058	SPAC14C4.11	S. pombe SPAC14C4.11 /DEF=polyphosphate synthetase (predicted)
1776476_at	0.137071	-0.340225	-0.100856	-0.0126499	SPCC1393.09c	S. pombe SPCC1393.09c /DEF=RWD domain
1772404_at	-0.00423113	-0.0134923	-0.0469001	0.264763	SPBC1685.15c	S. pombe SPBC1685.15c /GEN=klp6 /DEF=kinesin-like protein
1769310_at	0.410027	-0.211816	0.225599	-0.0324205	SPCC18.05c	S. pombe SPCC18.05c /DEF=WD repeat protein
1777436_at	0.478035	-0.0548058	0.474458	-0.362231	SPAC869.05c	S. pombe SPAC869.05c /DEF=sulfate transporter activity (predicted)
1777815_at	0.0808706	-0.0304197	-0.278533	0.14276	SPAC1687.20c	S. pombe SPAC1687.20c /GEN=mis6 /DEF=localization centromere
1775787_at	-0.152436	0.114341	-0.209612	0.23139	SPCC1020.03	S. pombe SPCC1020.03 /DEF=CDF metal cation transporter (predicted)
1769417_at	0.087766	0.326618	-0.17391	-0.497271	SPBC1709.13c	S. pombe SPBC1709.13c /DEF=histone lysine methyltransferase (predicted)
1769960_at	0.245185	-0.0809285	0.171912	-0.115624	SPAC1F12.05	S. pombe SPAC1F12.05 /DEF=conserved fungal protein
1779015_at	0.209845	-0.371657	0.317759	-0.147642	SPBC1E8.03c	S. pombe SPBC1E8.03c /DEF=sequence orphan
1773414_at	0.0485649	-0.274926	0.0686153	-0.0145245	SPBC8D2.01	S. pombe SPBC8D2.01 /GEN=gsk31 /DEF=serinethreonine protein kinase
1777775_at	-0.146455	-0.420904	0.0650171	0.271399	SPBC11C11.11c	S. pombe SPBC11C11.11c /DEF=DEADDEAH box helicase
1772787_at	-0.373584	0.268692	-0.281771	0.217785	SPCC188.08c	S. pombe SPCC188.08c /GEN=ubp22 /DEF=ubiquitin C-terminal hydrolase activity
1771885_at	0.0610739	-0.473639	0.17511	0.0314868	SPBC902.04	S. pombe SPBC902.04 /DEF=rrm RNA recognition motif
1774581_at	0.0679928	0.0200831	0.14546	-0.08918	SPBC3B8.10c	S. pombe SPBC3B8.10c /DEF=NLI interacting factor family
1774996_at	0.124803	0.0240768	-0.192946	-0.0368344	SPBC3B8.05	S. pombe SPBC3B8.05 /DEF=conserved eukaryotic protein
1774386_at	0.140345	0.00967375	-0.247357	-0.0218312	SPBC776.12c	S. pombe SPBC776.12c /GEN=hsk1 /DEF=serinethreonine protein kinase
1769559_at	0.16459	0.0246681	-0.062837	-0.04579	SPAC8C9.09c	S. pombe SPAC8C9.09c /DEF=sequence orphan
1775243_at	0.0976124	0.259929	-0.151816	-0.100888	SPBC31F10.05	S. pombe SPBC31F10.05 /DEF=sequence orphan
1780158_at	0.0372327	0.0749909	-0.424955	0.0237799	SPAC3A11.14c	S. pombe SPAC3A11.14c /GEN=pkl1 /DEF=kinesin-like protein
1771823_at	-0.137667	0.10654	-0.218756	0.266103	SPCC1739.10	S. pombe SPCC1739.10 /DEF=membrane anchored protein (predicted)
1779301_at	-0.328185	-0.0433439	-0.0728257	0.513739	SPAC12B10.08c	S. pombe SPAC12B10.08c /DEF=hypothetical protein
1774771_at	-0.15552	-0.139759	0.0710061	0.397077	SPBC27B12.04c	S. pombe SPBC27B12.04c /DEF=conserved eukaryotic protein
1777583_at	-0.0164738	-0.0628551	-0.0380945	0.0191768	SPAC10F6.01c	S. pombe SPAC10F6.01c /DEF=sulfite reductase (predicted)
1774306_at	0.0318381	0.0183376	0.0329831	-0.0421677	SPBC21.05c	S. pombe SPBC21.05c /GEN=ral2 /DEF=kelch repeat protein
1778849_at	0.226556	-0.0965881	-0.504255	-0.103147	SPCC126.14	S. pombe SPCC126.14 /GEN=prp18 /DEF=involved in mRNA splicing (predicted) (2nd step) (PMID 12212850)
1777052_at	0.11663	-0.0340598	0.0682265	-0.0404851	SPBP8B7.25	S. pombe SPBP8B7.25 /GEN=cyp4 /DEF=cyclophilin
1769846_at	0.118225	0.098251	-0.0889473	-0.0106074	SPBC405.02c	S. pombe SPBC405.02c /DEF=hypothetical protein
1780252_at	0.234377	-0.940856	0.942554	0.0353959	SPAC227.16c	S. pombe SPAC227.16c /DEF=GINS complex
1775940_at	0.157943	-0.0568962	0.229358	-0.167408	SPBC18E5.03c	S. pombe SPBC18E5.03c /GEN=sim4 /DEF=localization centromere
1778372_at	-0.273263	0.198645	-0.267556	0.267292	SPCC663.15c	S. pombe SPCC663.15c /DEF=sequence orphan
1771754_at	-0.424489	0.607601	-0.451024	0.53217	SPBC1773.06c	S. pombe SPBC1773.06c /DEF=alcohol dehydrogenase (predicted)
1780109_at	0.125011	0.0120662	-0.15177	-0.0677338	SPCC2H8.05c	S. pombe SPCC2H8.05c /DEF=hypothetical protein
1778868_s_at	0.135462	-0.190041	-0.0685422	-0.0526962	SPCC285.07c	S. pombe SPCC285.07c /GEN=wtf18 /DEF=wtf element
1780239_at	-0.278058	0.287118	-0.299659	0.266069	SPAC6B12.07c	S. pombe SPAC6B12.07c /DEF=zinc finger protein
1780170_at	0.103004	-0.371859	0.157921	0.00235303	SPAC1399.03	S. pombe SPAC1399.03 /GEN=fur4 /DEF=uracil permease
[truncated: 2,876 more rows]

## Sheet: CESR_UP
Probe Set ID	[S2ACTD, DMSO]	[S2ACTD, LatA]	[WTCTD, DMSO]	[WTCTD, LatA]	Transcript ID(Array Design)	Target Description
1770678_at	-1.14956	0.232287	-1.00786	0.518938	SPAC2E1P3.01	S. pombe SPAC2E1P3.01 /DEF=zinc binding dehydrogenase
1778602_at	-0.545027	0.568333	-0.595059	0.739134	SPAC3C7.05c	S. pombe SPAC3C7.05c /DEF=glycosyl hydrolase family 76
1771667_at	-0.641735	0.314339	-0.628837	0.320908	SPAC823.03	S. pombe SPAC823.03 /DEF=serinethreonine protein kinase (predicted)
1778068_at	-0.968263	1.14188	-1.39753	1.03854	SPBC56F2.06	S. pombe SPBC56F2.06 /DEF=hypothetical protein
1777716_at	-0.749624	0.141902	-0.61441	0.572453	SPAC637.03	S. pombe SPAC637.03 /DEF=hypothetical protein
1778336_at	-0.432033	0.661931	-0.495922	0.421825	SPACUNK4.16c	S. pombe SPACUNK4.16c /DEF=glycosyl transferase family 20
1771285_at	0.0429506	-0.200629	0.0363251	-0.029122	SPBC20F10.03	S. pombe SPBC20F10.03 /DEF=conserved eukaryotic protein
1772299_at	0.0246283	-0.185812	-0.0390921	0.0803105	SPCC736.15	S. pombe SPCC736.15 /DEF=hypothetical protein
1776433_at	-0.0920808	0.303822	-0.102153	-0.00228691	SPACUNK4.15	S. pombe SPACUNK4.15 /DEF=hypothetical protein
1776482_at	-0.427437	0.741226	-0.631972	0.369395	SPCC830.07c	S. pombe SPCC830.07c /GEN=psi1 /DEF=DNAJ domain protein
1770498_at	-0.0548922	-0.000699361	-0.121395	0.0325975	SPAC31A2.12	S. pombe SPAC31A2.12 /DEF=arrestin family
1772771_at	-0.421725	1.0204	-0.629875	0.681451	SPBC21H7.06c	S. pombe SPBC21H7.06c /DEF=conserved eukaryotic protein
1770499_at	-1.09273	0.444007	-0.76788	0.721697	SPAC26F1.04c	S. pombe SPAC26F1.04c /DEF=zinc binding dehydrogenase (predicted)
1775687_at	-0.585211	0.359302	-0.401531	0.431058	SPBC32H8.07	S. pombe SPBC32H8.07 /GEN=git5 /DEF=heterotrimeric G protein (beta subunit) (PMID 11238401)
1772151_at	-0.737573	0.1685	-0.596285	0.309572	SPAC513.07	S. pombe SPAC513.07 /DEF=cinnamoyl-CoA reductase (predicted)
1772124_at	-0.375744	0.321597	-0.383823	0.391516	SPAC9E9.11	S. pombe SPAC9E9.11 /GEN=plr1 /DEF=pyridoxal reductase (PMID 10438489)
1773133_at	-0.698532	1.39065	-1.47876	0.619788	SPAC27D7.09c	S. pombe SPAC27D7.09c /DEF=predicted N-terminal signal sequence
1778875_at	-0.82488	0.986816	-0.869804	0.663074	SPCC191.01	S. pombe SPCC191.01 /DEF=sequence orphan
1778543_at	0.484308	-0.3349	0.267845	-0.0847807	SPBC20F10.10	S. pombe SPBC20F10.10 /DEF=cyclin
1776259_at	-1.40642	0.451928	-1.05453	0.924031	SPBC215.11c	S. pombe SPBC215.11c /DEF=aldoketo reductase
1776900_at	-0.706569	0.583982	-1.11313	0.970444	SPAC15E1.02c	S. pombe SPAC15E1.02c /DEF=sequence orphan
1770601_at	-0.162109	0.523791	-0.6722	0.0903587	SPCC1393.12	S. pombe SPCC1393.12 /DEF=sequence orphan
1772155_at	-0.0429532	0.128567	-0.296877	-0.00459417	SPAC11D3.13	S. pombe SPAC11D3.13 /DEF=ThiJ domain
1769838_at	-0.0292533	0.63164	-0.551556	-0.0756229	SPBC24C6.09c	S. pombe SPBC24C6.09c /DEF=phosphoketolase (predicted)
1769725_at	-1.22747	0.9871	-1.35324	1.44929	SPAC22H10.13	S. pombe SPAC22H10.13 /GEN=zym1 /DEF=metallothionein (PMID 12050156)
1776795_at	-0.4008	0.212723	0.479434	-0.145112	SPAC23H3.15c	S. pombe SPAC23H3.15c /DEF=serine-rich protein
1773394_at	-0.522843	0.688725	-0.579042	0.653992	SPAC26F1.14c	S. pombe SPAC26F1.14c /DEF=flavoprotein (predicted)
1772577_at	0.27149	0.131015	-0.104254	-0.0345805	SPBC106.02c	S. pombe SPBC106.02c /DEF=ParBc-like nuclease domain (SMART)
1776181_at	-0.206661	0.609076	-1.05768	-0.0926256	SPBC3E7.02c	S. pombe SPBC3E7.02c /GEN=hsp16 /DEF=heat shock protein
1775082_at	-0.174727	0.448766	-0.130595	0.0834246	SPAC22G7.11c	S. pombe SPAC22G7.11c /DEF=conserved fungal protein
1778902_at	-1.02328	0.562622	-0.631405	0.695432	SPAC22E12.03c	S. pombe SPAC22E12.03c /DEF=THIJPFPI family protein
1772526_at	-0.00290076	0.02869	-0.385144	0.137281	SPAC3A11.06	S. pombe SPAC3A11.06 /GEN=mvp1 /DEF=phosphoinositide binding (predicted)
1775503_at	-0.155113	0.0217616	-0.108692	0.198086	SPAC3A12.18	S. pombe SPAC3A12.18 /GEN=zwf1 /DEF=glucose-6-phosphate 1-dehydrogenase (predicted)
1773037_at	-0.190409	0.201431	-0.222473	0.029582	SPBP4H10.10	S. pombe SPBP4H10.10 /DEF=rhomboid family protease
1770069_at	-0.180078	0.214006	-0.351785	0.318174	SPCC1183.11	S. pombe SPCC1183.11 /DEF=MS ion channel
1780048_at	0.033994	0.0128924	-0.121125	-0.140819	SPAC57A10.09c	S. pombe SPAC57A10.09c /DEF=HMG box
1775119_at	-0.644206	0.582844	-0.629528	0.89684	SPCC417.05c	S. pombe SPCC417.05c /GEN=cfh2 /DEF=Chs Four Homologue (pers. comm. Henar Montero)
1769567_at	0.151548	-0.0197744	-0.221976	-0.157248	SPBC1773.17c	S. pombe SPBC1773.17c /DEF=glycerate and formate dehydrogenase (predicted)
1779501_at	-0.580231	0.534532	-0.637765	0.588164	SPAPB24D3.08c	S. pombe SPAPB24D3.08c /DEF=NADP dependent oxidoreductase (predicted)
1779585_at	0.575442	0.992304	-0.426956	-0.0494642	SPBC1348.12	S. pombe SPBC1348.12 /DEF=zinc finger protein
1772425_at	-0.786611	0.512959	-0.982091	0.526086	SPAC19G12.09	S. pombe SPAC19G12.09 /DEF=oxidoreductase (predicted)
1779339_at	-0.199373	0.37585	-0.33358	0.0969076	SPAC57A7.05	S. pombe SPAC57A7.05 /DEF=hypothetical protein
1773549_at	-0.0189006	0.376589	-0.0551475	0.0129649	SPBC1289.14	S. pombe SPBC1289.14 /DEF=adducin N-terminal domain protein
1775300_at	-0.262809	0.835598	-0.289358	0.329227	SPBC725.03	S. pombe SPBC725.03 /DEF=hypothetical protein
1771895_at	-0.119611	0.256061	-0.302157	0.124889	SPBC23G7.06c	S. pombe SPBC23G7.06c /DEF=conserved eukaryotic protein
1777025_at	-0.101513	0.134578	-0.405591	0.335087	SPAC3C7.13c	S. pombe SPAC3C7.13c /DEF=glucose-6-phosphate 1-dehydrogenase (predicted)
1770524_at	0.0822376	-0.184703	0.15941	-0.142024	SPBC12D12.07c	S. pombe SPBC12D12.07c /DEF=thioredoxin (ISS)
1779607_at	0.0879911	0.0504074	-0.148801	-0.211135	SPBC1105.14	S. pombe SPBC1105.14 /DEF=zinc finger protein
1772245_at	-0.47532	0.900137	-0.648412	0.705526	SPAC4D7.02c	S. pombe SPAC4D7.02c /DEF=glycerophosphoryl diester phosphodiesterase (predicted)
1776487_at	-0.257388	0.697977	-0.598125	0.480101	SPAC513.02	S. pombe SPAC513.02 /DEF=phosphoglycerate mutase family
1772216_at	-0.379348	0.115472	-0.133111	0.501281	SPAC19B12.08	S. pombe SPAC19B12.08 /DEF=peptidase family C54
1772715_at	-0.336517	0.208597	-0.37145	0.419077	SPAC5H10.02c	S. pombe SPAC5H10.02c /DEF=conserved fungal protein
1779386_at	-0.0982777	0.205706	-0.206966	0.141345	SPCC4G3.03	S. pombe SPCC4G3.03 /DEF=WD repeat protein
1776511_at	-0.430839	0.853338	-1.18212	0.129504	SPAC4H3.03c	S. pombe SPAC4H3.03c /DEF=conserved protein (mainly bacterial)
1771754_at	-0.424489	0.607601	-0.451024	0.53217	SPBC1773.06c	S. pombe SPBC1773.06c /DEF=alcohol dehydrogenase (predicted)
1775843_at	-0.0751413	-0.00028038	0.12486	-0.230941	SPCC338.18	S. pombe SPCC338.18 /DEF=sequence orphan
1769351_at	-0.184804	0.204152	-0.336581	0.172573	SPAC4F10.20	S. pombe SPAC4F10.20 /GEN=grx1 /DEF=arsenate reductase (glutaredoxin) activity
1776026_at	-1.08097	0.804403	-1.17093	1.23775	SPBC119.03	S. pombe SPBC119.03 /DEF=S-adenosylmethionine-dependent methyltransferase activity (predicted)
1770046_at	-0.069059	0.163954	-0.287027	0.0574799	SPAC11E3.14	S. pombe SPAC11E3.14 /DEF=conserved fungal protein
1777798_at	-0.0888131	0.115698	-0.13117	0.0146777	SPCC576.04	S. pombe SPCC576.04 /DEF=hypothetical protein
1771684_at	-0.300971	0.214711	-0.200647	0.119953	SPBC215.05	S. pombe SPBC215.05 /GEN=gpd1 /DEF=glycerol-3-phosphate dehydrogenase
1770291_at	-0.406626	0.370563	-0.614714	0.713492	SPAC2C4.17c	S. pombe SPAC2C4.17c /DEF=MS ion channel
1771035_at	-0.453097	1.10328	-1.04284	0.779853	SPBC725.10	S. pombe SPBC725.10 /DEF=similar to peripheral-type benzodiazepine receptor
1780142_at	-0.790978	0.417859	-0.634148	0.462824	SPBC16A3.02c	S. pombe SPBC16A3.02c /DEF=quinone oxidoreductase (predicted)
1776431_at	-0.397253	0.0330938	0.0505924	0.0200596	SPBC21C3.19	S. pombe SPBC21C3.19 /DEF=conserved fungal protein
1776141_at	-0.422584	0.429347	-0.465863	0.499733	SPBC365.12c	S. pombe SPBC365.12c /GEN=ish1 /DEF=involved in response to stress (PMID 11751918)
1772266_at	-0.39056	0.493859	-0.348955	0.480746	SPAC2F3.05c	S. pombe SPAC2F3.05c /DEF=aldoketo reductase
1770446_at	-0.36216	0.439864	-0.425652	0.366055	SPAC4G9.11c	S. pombe SPAC4G9.11c /GEN=cmb1 /DEF=HMG box
1776121_at	-0.318953	0.284275	-0.319597	0.19518	SPCC61.03	S. pombe SPCC61.03 /DEF=conserved protein (broad species distribution)
1774579_at	-0.187088	0.545451	-0.307824	0.196085	SPAC328.03	S. pombe SPAC328.03 /GEN=tps1 /DEF=alpha,alpha-trehalose-phosphate synthase (UDP-forming)
1770944_at	1.12022	-0.225831	0.627324	-0.323532	SPBC1271.08c	S. pombe SPBC1271.08c /DEF=hypothetical protein
1778210_at	-0.510482	1.04843	-0.775455	0.667925	SPBC30D10.14	S. pombe SPBC30D10.14 /DEF=dienelactone hydrolase family
1771600_at	-0.12038	0.291757	-0.120985	0.0412563	SPBC12C2.04	S. pombe SPBC12C2.04 /DEF=dehydrogenase (predicted)
1770873_at	0.128507	0.0509672	-0.168511	-0.0316124	SPBC725.02	S. pombe SPBC725.02 /GEN=mpr1 /DEF=speedy
1770187_at	-0.0927169	0.197458	0.0287568	-0.0214249	SPAPB1A11.03	S. pombe SPAPB1A11.03 /DEF=FMN dependent dehydrogenase
1778976_at	-0.101875	0.867742	-0.244984	0.282717	SPAC139.05	S. pombe SPAC139.05 /DEF=succinate semialdehyde dehydrogenase (predicted)
1772532_at	-0.338016	-0.0626926	-0.0643419	0.0987628	SPAC521.03	S. pombe SPAC521.03 /DEF=short chain dehydrogenase (predicted)
1771036_at	-0.230946	0.178009	-0.307985	0.346442	SPCC757.03c	S. pombe SPCC757.03c /DEF=conserved fungal protein
1770131_at	-0.219534	0.358701	-0.0818119	0.252475	SPCC330.06c	S. pombe SPCC330.06c /GEN=pmp20 /DEF=peroxiredoxin
1774606_at	-0.341887	0.196446	-0.183648	0.280578	SPAC23D3.11	S. pombe SPAC23D3.11 /DEF=1-acyl dihydroxyacetone phosphate reductase (predicted)
1774269_at	0.689052	-0.604301	1.22245	-0.739896	SPBC660.05	S. pombe SPBC660.05 /DEF=hypothetical protein
1779895_at	0.111591	-0.147602	0.0686159	-0.0364889	SPAC4A8.03c	S. pombe SPAC4A8.03c /GEN=ptc4 /DEF=phosphoprotein phosphatase activity
1769347_at	-0.693455	0.687818	-0.888085	0.39749	SPCC1235.01	S. pombe SPCC1235.01 /DEF=glycoprotein (predicted)
1776737_at	-0.536628	0.412732	-0.618434	0.532098	SPBC660.06	S. pombe SPBC660.06 /DEF=hypothetical protein
1769334_at	-0.118701	0.230992	-0.0124197	0.219995	SPBC11C11.06c	S. pombe SPBC11C11.06c /DEF=hypothetical protein
1775581_at	0.171316	0.0462659	0.0488021	-0.123641	SPCC320.03	S. pombe SPCC320.03 /DEF=transcriptional regulator (predicted)
1776942_at	-0.113784	0.0575415	-0.0916643	0.178487	SPCC1494.03	S. pombe SPCC1494.03 /DEF=hypothetical protein
1774479_at	-0.468953	0.24307	-0.277569	0.43812	SPBC2A9.02	S. pombe SPBC2A9.02 /DEF=dyhydroflavanol-4-reductase (predicted)
1779886_at	-0.150758	0.19512	-0.26439	0.45707	SPAC607.08c	S. pombe SPAC607.08c /DEF=conserved eukaryotic protein
1770422_at	-0.198026	1.02131	-0.435483	0.338688	SPBC16E9.16c	S. pombe SPBC16E9.16c /DEF=pseudogene
1772808_at	-0.273355	0.146346	-0.272025	0.869968	SPAC16A10.01	S. pombe SPAC16A10.01 /DEF=conserved protein (mainly fungal and bacterial)
1772077_at	-0.058616	0.131971	-0.0883802	0.0706825	SPAC9E9.04	S. pombe SPAC9E9.04 /DEF=conserved eukaryotic protein
1777651_at	-0.156915	-0.0114864	-0.061216	0.000421842	SPCC965.06	S. pombe SPCC965.06 /DEF=potassium channel subunit ??? (predicted)
1770356_at	-0.000662168	0.0109765	-0.0636597	0.00360044	SPCC63.14	S. pombe SPCC63.14 /DEF=sequence orphan
1770642_at	-0.3949	0.83293	-0.855159	0.342203	SPCC1020.10	S. pombe SPCC1020.10 /GEN=oca2 /DEF=serinethreonine protein kinase (predicted)
1778298_at	-0.065842	0.354467	-0.152182	0.0305465	SPBC1773.05c	S. pombe SPBC1773.05c /GEN=tms1 /DEF=dehydrogenase (PMID 8223615)
1776977_at	-0.0773624	0.216214	0.0690308	0.147733	SPAC22A12.17c	S. pombe SPAC22A12.17c /DEF=short chain dehydrogenase (predicted)
1773509_at	-0.46837	1.45952	-0.704636	1.05198	SPAC4H3.08	S. pombe SPAC4H3.08 /DEF=short chain dehydrogenase (predicted)
1778072_at	-0.220692	0.359666	-0.310861	0.323277	SPAC2C4.15c	S. pombe SPAC2C4.15c /DEF=UBX domain
1779757_at	-0.172845	0.681161	-0.283761	0.307088	SPCC16A11.15c	S. pombe SPCC16A11.15c /DEF=sequence orphan
1776939_at	-0.595395	0.502817	-0.674372	0.390833	SPCC338.12	S. pombe SPCC338.12 /DEF=protease inhibitor (predicted)
1771228_at	-1.01421	0.495183	-0.75218	1.19834	SPAC23C11.06c	S. pombe SPAC23C11.06c /DEF=hypothetical protein
1776960_at	0.619896	-0.234749	0.393293	-0.388601	SPAC19D5.01	S. pombe SPAC19D5.01 /GEN=pyp2 /DEF=serinethreonine protein phosphatase
1772311_at	-0.345185	0.358465	-0.544436	0.401707	SPCC4F11.02	S. pombe SPCC4F11.02 /GEN=ptc1 /DEF=serinethreonine protein phosphatase
1770283_at	-0.227901	0.610404	-0.949306	0.0550566	SPAC23D3.05c	S. pombe SPAC23D3.05c /DEF=alcohol dehydrogenase pseudogene
1777296_at	-0.35156	0.237076	-0.230319	0.15066	SPAC4A8.04	S. pombe SPAC4A8.04 /GEN=isp6 /DEF=serine protease
1778616_at	-0.00700378	0.260079	-0.29603	0.0465571	SPBC29B5.01	S. pombe SPBC29B5.01 /GEN=atf1 /DEF=transcription factor (PMID 8557039)
1772040_at	-0.151069	0.158118	-0.362971	0.111894	SPBC23G7.11	S. pombe SPBC23G7.11 /DEF=DNA-3-methyladenine glycosidase
1769391_at	-0.3339	0.147947	-0.282623	0.342686	SPBC106.10	S. pombe SPBC106.10 /GEN=pka1 /DEF=cAMP-dependent protein kinase (catalytic subunit) (PMID 8144551)
1770186_at	-0.134005	0.0898116	-0.176631	0.161384	SPBC1539.04	S. pombe SPBC1539.04 /DEF=hypothetical protein
1771043_at	-0.423539	1.06606	-0.796203	0.641359	SPAC22H12.01c	S. pombe SPAC22H12.01c /DEF=hypothetical protein
1771968_at	-0.62194	0.269615	-0.438924	0.2775	SPAC167.06c	S. pombe SPAC167.06c /DEF=hypothetical protein
1779868_at	0.208736	0.38261	-0.110867	-0.0417929	SPAC25H1.02	S. pombe SPAC25H1.02 /GEN=jmj1 /DEF=transcription factor
1769739_at	0.323894	-0.044418	-0.0255308	-0.651889	SPAC27D7.11c	S. pombe SPAC27D7.11c /DEF=possibly S. pombe specific
1772886_at	-0.171652	0.206434	-0.210716	0.148563	SPAC10F6.06	S. pombe SPAC10F6.06 /GEN=vip1 /DEF=rrm RNA recognition motif
1772634_at	-0.110283	0.0596393	-0.146649	0.0406173	SPCP31B10.06	S. pombe SPCP31B10.06 /DEF=C2 domain
1778411_at	-0.105305	0.000400225	0.0986958	0.183283	SPAC22F8.05	S. pombe SPAC22F8.05 /DEF=alpha,alpha-trehalose-phosphate synthase (predicted)
1772415_at	-0.369355	0.0849686	-0.473014	0.263008	SPAP8A3.04c	S. pombe SPAP8A3.04c /GEN=hsp9 /DEF=heat shock protein (PMID 8679693)
1777031_at	-0.345826	0.42987	-0.484018	0.57606	SPBC428.10	S. pombe SPBC428.10 /DEF=sequence orphan
1779273_at	-0.154983	0.37409	-0.290472	0.185777	SPBC32F12.03c	S. pombe SPBC32F12.03c /GEN=gpx1 /DEF=glutathione peroxidase (PMID 10455235)
1777880_at	-0.02707	0.0770597	-0.0976232	0.0265818	SPCC576.03c	S. pombe SPCC576.03c /DEF=thioredoxin peroxidase
1771560_at	-0.401217	0.139918	-0.290353	0.309763	SPAC8C9.03	S. pombe SPAC8C9.03 /GEN=cgs1 /DEF=cAMP-dependent protein kinase (regulatory subunit)
1777684_at	0.0334088	0.10286	0.0153364	-0.225752	SPBC3H7.02	S. pombe SPBC3H7.02 /DEF=sulfate transporter activity (predicted)
1779258_at	-0.0755202	0.0671511	-0.250977	0.0656004	SPAC21E11.03c	S. pombe SPAC21E11.03c /GEN=pcr1 /DEF=transcription factor (PMID 8557039)
1772818_at	0.0470978	0.0854877	0.201803	-0.163635	SPACUNK4.17	S. pombe SPACUNK4.17 /DEF=dehydrogenase (predicted)
1777848_at	-0.425787	0.527011	-0.388322	0.363401	SPBC2D10.05	S. pombe SPBC2D10.05 /GEN=exg3 /DEF=glucan 1,3-beta-glucosidase
1772160_at	-0.712431	0.432961	-0.707077	0.607753	SPAC688.04c	S. pombe SPAC688.04c /GEN=gst3 /DEF=glutathione S-transferase (PMID 12151111)
1773294_at	-0.352599	0.710311	-0.646815	0.404093	SPBC660.07	S. pombe SPBC660.07 /GEN=ntp1 /DEF=O-glycosyl hydrolase
1777398_at	-0.0925274	0.589479	0.0931002	-0.5206	SPAC343.12	S. pombe SPAC343.12 /GEN=rds1 /DEF=involved in response to stress
1778513_at	0.109915	0.383661	-0.304603	-0.0647713	SPBC1105.13c	S. pombe SPBC1105.13c /DEF=hypothetical protein
1778379_at	0.630939	-0.097236	0.200656	-0.396922	SPAC11D3.01c	S. pombe SPAC11D3.01c /DEF=conserved fungal protein
1776548_at	-0.377402	0.724198	-0.651684	0.390594	SPBC23G7.10c	S. pombe SPBC23G7.10c /DEF=NADH-dependent flavin oxidoreductase (predicted)
1774099_at	-0.196902	0.386217	-0.318071	0.286998	SPCC306.08c	S. pombe SPCC306.08c /DEF=malate dehydrogenase (predicted)
1770585_at	0.29931	-0.151821	0.349308	-0.404105	SPCC1322.08	S. pombe SPCC1322.08 /GEN=srk1 /DEF=MAPK-activated protein kinase
1778628_at	0.0207984	0.230583	-0.534772	-0.959857	SPCC1223.03c	S. pombe SPCC1223.03c /GEN=gut2 /DEF=glycerol-3-phosphate dehydrogenase
1777179_at	-0.686105	0.151211	-0.154896	0.111412	SPCC757.07c	S. pombe SPCC757.07c /GEN=ctt1 /DEF=catalase

## Sheet: CESR_DN
Probe Set ID	[S2ACTD, DMSO]	[S2ACTD, LatA]	[WTCTD, DMSO]	[WTCTD, LatA]	Transcript ID(Array Design)	Target Description
1772309_at	0.182379	-0.756507	0.240181	-0.0273794	SPBC2G2.08	S. pombe SPBC2G2.08 /GEN=ade9 /DEF=C-1-tetrahydrofolate synthase (predicted)
1773095_at	0.338216	-0.238222	0.217322	-0.0298382	SPAC8F11.04	S. pombe SPAC8F11.04 /DEF=hypothetical protein
1776207_at	0.110353	-0.186829	0.0773087	0.00787067	SPBC25B2.09c	S. pombe SPBC25B2.09c /DEF=arginine-tRNA ligase
1771555_at	0.534521	-0.181613	0.321385	-0.0602372	SPBC9B6.07	S. pombe SPBC9B6.07 /DEF=involved in rRNA processing (predicted)
1769704_at	0.465086	-0.486232	0.466346	-0.138791	SPAC56F8.09	S. pombe SPAC56F8.09 /DEF=methyltransferase activity (predicted)
1776190_at	0.148006	-0.0131683	-0.0135924	-0.589841	SPBC1198.02	S. pombe SPBC1198.02 /GEN=dea2 /DEF=adenine deaminase (PMID 14643670)
1773957_at	0.637688	-0.287381	0.355277	-0.0647825	SPBC106.14c	S. pombe SPBC106.14c /DEF=involved in actin cytoskeletal organization (regulation) (predicted)
1775979_at	0.352749	-0.419994	0.351413	-0.114466	SPCC126.03	S. pombe SPCC126.03 /GEN=lps1 /DEF=tRNA pseudouridylate synthase
1780189_at	0.0775862	-0.376148	-0.0677729	0.0440289	SPBC16E9.10c	S. pombe SPBC16E9.10c /DEF=AAA family ATPase
1773951_at	0.564823	-0.575449	0.449584	-0.258796	SPBC17D1.06	S. pombe SPBC17D1.06 /DEF=DEADDEAH box helicase
1777419_at	0.331316	-0.375236	0.212362	-0.0417341	SPAC1B9.03c	S. pombe SPAC1B9.03c /DEF=RNA-binding protein
1774498_at	0.199543	-0.145613	0.0891155	-0.0114123	SPBC11G11.03	S. pombe SPBC11G11.03 /DEF=60S acidic ribosomal protein (predicted)
1769589_at	0.237873	-0.359546	0.0781024	-0.0315043	SPAC2F3.03c	S. pombe SPAC2F3.03c /GEN=rpa49 /DEF=localization DNA-directed RNA polymerase I complex (subunit)
1770504_at	0.128956	-0.23706	0.109743	-0.133253	SPCC1223.14	S. pombe SPCC1223.14 /DEF=chorismate synthase (predicted)
1771665_at	0.151653	-0.137756	0.225608	-0.210633	SPCC965.13	S. pombe SPCC965.13 /DEF=transporter
1772332_at	0.103333	-0.195397	0.0559689	-0.0140689	SPAC10F6.03c	S. pombe SPAC10F6.03c /DEF=CTP synthase (predicted)
1770830_at	0.40195	-0.125765	0.232588	-0.0285921	SPCC290.02	S. pombe SPCC290.02 /GEN=rpc34 /DEF=localization DNA-directed RNA polymerase III complex (subunit)
1778559_at	0.387355	-0.181079	0.163609	-0.0325677	SPBC1711.07	S. pombe SPBC1711.07 /DEF=WD repeat protein
1775543_at	0.184818	-0.562961	0.0675071	-0.0436023	SPAC23C4.17	S. pombe SPAC23C4.17 /DEF=tRNA methyltransferase (predicted)
1769989_at	0.559013	-0.265865	0.313766	-0.0157836	SPBC83.15	S. pombe SPBC83.15 /DEF=WD repeat protein
1779901_at	-0.0688947	-0.0393105	-0.854042	-0.0992756	SPAPB1A10.14	S. pombe SPAPB1A10.14 /DEF=F-box protein (context dependent)
1772842_at	0.129322	-0.254287	0.256779	-0.112333	SPAC23H4.06	S. pombe SPAC23H4.06 /GEN=gln1 /DEF=glutamate-ammonia ligase (glutamine synthetase) (PMID 7773104)
1776684_at	0.0163123	-0.455065	0.00717227	0.079814	SPBC16C6.12c	S. pombe SPBC16C6.12c /DEF=involved in cellular morphogenesis (predicted)
1777432_at	0.167762	-0.166732	0.120501	-0.0752589	SPBC20F10.01	S. pombe SPBC20F10.01 /GEN=gar1 /DEF=ribonucleoprotein (RNP) complex (PMID 8502556)
1774250_at	0.164331	-0.272856	-0.0145671	-0.0192607	SPCC613.08	S. pombe SPCC613.08 /DEF=cdk inhibitor (predicted)
1771759_at	0.346424	-0.179076	-0.138473	-0.0399946	SPBC25B2.05	S. pombe SPBC25B2.05 /GEN=mis3 /DEF=RNA-binding protein
1772211_at	0.384327	-0.222747	0.279124	-0.0900777	SPBC23E6.05	S. pombe SPBC23E6.05 /DEF=metallopeptidase
1771284_at	0.15543	-0.216448	-0.10322	-0.0360419	SPBC776.08c	S. pombe SPBC776.08c /DEF=Nrap
1777806_at	0.824757	-0.092302	0.547222	-0.117338	SPBC32H8.05	S. pombe SPBC32H8.05 /DEF=conserved fungal protein
1779180_at	0.136735	-0.361471	0.50594	-0.028724	SPBC839.07	S. pombe SPBC839.07 /GEN=ibp1 /DEF=rhodanese-like domain
1772775_at	0.294095	-0.193758	0.156767	-0.0933736	SPBP8B7.16c	S. pombe SPBP8B7.16c /GEN=dbp2 /DEF=DEADDEAH box helicase
1779686_at	0.0476891	0.227146	-0.146572	-1.04249	SPBC1683.01	S. pombe SPBC1683.01 /DEF=inorganic phosphate transporter (predicted)
1775115_at	0.224345	-0.284784	0.24835	-0.193676	SPAC30C2.02	S. pombe SPAC30C2.02 /GEN=mmd1 /DEF=HEAT repeat
1776559_at	0.0283906	-0.117335	-0.00156498	0.0900164	SPAC1002.13c	S. pombe SPAC1002.13c /GEN=psu1 /DEF=beta-glucosidase (predicted)
1771300_at	-0.690213	-0.186112	0.176576	1.34947	SPAC513.03	S. pombe SPAC513.03 /GEN=mfm2 /DEF=M-factor precursor (PMID 8196631)
1772993_at	0.221479	-0.0840286	0.2396	-0.121427	SPCC24B10.11c	S. pombe SPCC24B10.11c /DEF=sequence orphan
1770757_at	0.459545	-0.135438	0.148703	-0.0192897	SPBC19F5.05c	S. pombe SPBC19F5.05c /GEN=ppp1 /DEF=localization nucleolus (predicted)
1774030_at	0.619019	-0.26274	0.476231	-0.21508	SPCC297.04c	S. pombe SPCC297.04c /DEF=SET domain
1778341_at	0.153732	-0.387477	-0.0582027	-0.0382401	SPBP8B7.20c	S. pombe SPBP8B7.20c /DEF=methyltransferase (predicted)
1779752_at	0.376489	-0.145355	0.0174665	-0.00915845	SPBC29A3.06	S. pombe SPBC29A3.06 /DEF=WD repeat protein
1774336_at	0.245702	1.08448	-0.0690549	-0.245237	SPBC947.04	S. pombe SPBC947.04 /DEF=glycoprotein (predicted)
1773130_at	0.170395	-0.200644	-0.0834834	-0.0226215	SPAC23H4.15	S. pombe SPAC23H4.15 /DEF=involved in RNA processing (predicted)
1773410_at	0.135778	-0.673464	0.240643	-0.081885	SPAC23D3.12	S. pombe SPAC23D3.12 /DEF=inorganic phosphate transporter (predicted)
1774996_at	0.124803	0.0240768	-0.192946	-0.0368344	SPBC3B8.05	S. pombe SPBC3B8.05 /DEF=conserved eukaryotic protein
1774417_at	0.284528	-0.0372931	0.150739	-0.0453513	SPCC18.12c	S. pombe SPCC18.12c /DEF=conserved eukaryotic protein
1774701_at	-0.074303	-0.247886	0.0220337	0.0859709	SPBC36.03c	S. pombe SPBC36.03c /DEF=unknown specificity
1778894_at	0.48611	-0.0644671	0.11493	-0.0514301	SPAC890.05	S. pombe SPAC890.05 /DEF=G-patch domain
1775567_at	0.205703	-0.600486	0.86102	0.052735	SPAC821.09	S. pombe SPAC821.09 /GEN=eng1 /DEF=glycosyl hydrolase family 81
1772455_at	0.503993	-0.160286	0.226344	-0.0478067	SPAC1486.09	S. pombe SPAC1486.09 /DEF=26S proteasome binding (predicted)
1774731_at	0.469169	-0.0593192	0.518944	-0.567849	SPBC29B5.02c	S. pombe SPBC29B5.02c /GEN=isp4 /DEF=involved in sexual differentiation (PMID 7954893)
1777709_at	0.0394316	0.114714	-0.0165774	-0.0113697	SPBC23E6.09	S. pombe SPBC23E6.09 /DEF=TPR repeat protein
1770100_at	0.461908	-0.324588	-0.0998856	0.037186	SPAC683.02c	S. pombe SPAC683.02c /DEF=zinc finger protein
1770199_at	0.365239	-0.22828	0.018699	-0.045688	SPAC2G11.11c	S. pombe SPAC2G11.11c /GEN=prh1 /DEF=RNA helicase (PMID 1454545)
1772144_at	-0.0711187	-0.471356	0.27191	0.0557467	SPBC36.01c	S. pombe SPBC36.01c /DEF=unknown specificity
1778419_at	0.147347	-0.122038	0.132121	-0.0384525	SPAC57A10.12c	S. pombe SPAC57A10.12c /GEN=ura3 /DEF=dihydroorotate dehydrogenase
1773915_at	0.127196	-0.100004	-0.0483328	-0.00436401	SPBC14F5.03c	S. pombe SPBC14F5.03c /GEN=kap123 /DEF=karyopherin
1779700_at	1.28642	-0.436726	0.971827	-0.84801	SPBC887.17	S. pombe SPBC887.17 /DEF=uracil permease (predicted)
1771604_at	-0.0987015	-0.141174	0.00399621	-0.145918	SPBC1861.02	S. pombe SPBC1861.02 /GEN=abp2 /DEF=ARS binding protein (PMID 9488484)
1776451_at	0.104554	-0.140128	0.139703	-0.0728579	SPAC23A1.03	S. pombe SPAC23A1.03 /GEN=apt1 /DEF=adenine phosphoribosyltransferase (APRT) (predicted)
1771994_at	0.504715	-0.11137	0.394319	-0.106778	SPBC29A3.16	S. pombe SPBC29A3.16 /DEF=involved in ribosome biogenesis and assembly (regulation) (predicted)
1778036_at	0.0365435	-0.071948	-0.0683206	0.0452067	SPBC14F5.06	S. pombe SPBC14F5.06 /DEF=iron-sulfur protein
1778175_at	0.554934	-0.00564702	0.0127735	-0.0905123	SPAC19A8.07c	S. pombe SPAC19A8.07c /DEF=ribonucleoprotein (RNP) complex (predicted) (PMID 12068309)
1772450_at	0.365811	-0.167472	-0.099665	-0.0678857	SPBC215.06c	S. pombe SPBC215.06c /DEF=transcription factor (predicted)
1773651_at	0.128554	-0.256995	-0.00489775	-0.0418526	SPCC1183.07	S. pombe SPCC1183.07 /DEF=RNA-binding protein
1773532_at	0.433688	-0.523906	0.587782	-0.323238	SPBPB7E8.01	S. pombe SPBPB7E8.01 /DEF=glycoprotein (predicted)
1771721_at	0.415167	-0.252727	0.120996	-0.0351788	SPBC776.17	S. pombe SPBC776.17 /DEF=involved in rRNA processing (predicted)
1776648_at	-0.0702359	0.0262817	-0.285968	0.313609	SPAC2F7.11	S. pombe SPAC2F7.11 /GEN=nrd1 /DEF=rrm RNA recognition motif
1770568_at	0.513656	-0.147168	0.298273	-0.0345624	SPCC320.11c	S. pombe SPCC320.11c /DEF=involved in ribosome biogenesis and assembly (predicted)
1776758_at	-0.0467326	0.0650425	-0.0387735	-0.318377	SPAC13G7.13c	S. pombe SPAC13G7.13c /DEF=involved in sporulation (predicted)
1770293_at	0.0156285	-0.0118109	-0.0274973	-0.000488917	SPBC2F12.02c	S. pombe SPBC2F12.02c /GEN=mrpl7 /DEF=mitochondrial ribosomal protein subunit YmL5YmL7
1770494_at	0.469106	-0.336424	0.310171	-0.0391801	SPAC1F7.02c	S. pombe SPAC1F7.02c /DEF=DEADDEAH box helicase
1779997_at	0.625088	-0.645877	0.707546	-0.085988	SPBC16D10.01c	S. pombe SPBC16D10.01c /DEF=TPR repeat protein
1770986_at	-0.111779	0.0602379	-0.121463	0.122566	SPBC8D2.18c	S. pombe SPBC8D2.18c /DEF=adenosylhomocysteinase (predicted)
1780245_at	0.344209	-0.325441	-0.0240539	-0.0178022	SPAC222.06	S. pombe SPAC222.06 /DEF=nuclear HMG-like acidic protein
1778924_at	0.398253	-0.383625	1.01603	0.00713253	SPAC6G10.12c	S. pombe SPAC6G10.12c /GEN=ace2 /DEF=transcrption factor
1770439_at	0.0181182	-0.131558	0.127451	0.0614284	SPBC14F5.09c	S. pombe SPBC14F5.09c /GEN=ade8 /DEF=adenylosuccinate lyase
1773701_at	0.225118	-0.285884	0.0575616	-0.0419935	SPAC17H9.04c	S. pombe SPAC17H9.04c /DEF=RNA-binding protein
1772191_at	0.197212	-0.356124	0.190921	-0.231514	SPAC8E11.10	S. pombe SPAC8E11.10 /GEN=sou1 /DEF=short chain dehydrogenase
1777597_at	0.139135	-0.0836083	0.0833413	-0.0477146	SPBC1778.01c	S. pombe SPBC1778.01c /DEF=zuotin-like protein
1770807_at	0.233671	-0.179632	0.225934	-0.131007	SPCC584.13	S. pombe SPCC584.13 /DEF=amino acid permease family
1776545_at	0.300124	-0.263167	0.281767	-0.109737	SPBC1347.02	S. pombe SPBC1347.02 /GEN=fkbp39 /DEF=peptidyl-prolyl cis-trans isomerase
1773155_at	0.511769	-0.151663	0.156915	-0.038538	SPCP1E11.11	S. pombe SPCP1E11.11 /DEF=RNA-binding protein
1776966_at	0.124709	-0.751911	0.0598472	-0.0114301	SPAC19B12.01	S. pombe SPAC19B12.01 /DEF=TPR repeat protein
1773856_at	0.169708	-0.269642	-0.0318073	-0.0136662	SPCC1827.01c	S. pombe SPCC1827.01c /DEF=conserved eukaryotic protein
1773789_at	0.282305	-0.231288	0.00693703	-0.0243635	SPAC20G8.09c	S. pombe SPAC20G8.09c /DEF=conserved protein
1774465_at	0.295031	-0.896423	0.553809	-0.352022	SPAC14C4.09	S. pombe SPAC14C4.09 /GEN=agn1 /DEF=alpha glucanase (predicted) (pers. comm. Yolanda Sanchez Martin)
1771322_at	0.00618458	-0.0158259	-0.0324656	-0.00199763	SPCC1450.04	S. pombe SPCC1450.04 /GEN=tef5 /DEF=translation elongation factor 1 (beta subunit) (PMID 9099890)
1776005_at	0.0479577	0.0371809	-0.143011	0.656836	SPAC27D7.03c	S. pombe SPAC27D7.03c /GEN=mei2 /DEF=RNA-binding protein
1772767_at	0.516316	-0.573957	0.418454	-0.166088	SPAC22E12.13c	S. pombe SPAC22E12.13c /GEN=rpl2403 /DEF=60S ribosomal protein L24-3 (L30)
1779138_at	0.242616	-0.0356226	-0.0957616	-0.00539939	SPAC6G9.10c	S. pombe SPAC6G9.10c /GEN=sen1 /DEF=DNA2NAM7 family
1779937_at	-0.0259345	-0.0304372	0.0142695	0.0347048	SPBC21C3.08c	S. pombe SPBC21C3.08c /DEF=ornithine aminotransferase
1776382_at	0.286992	-0.351035	0.0736224	-0.02974	SPBC1734.01c	S. pombe SPBC1734.01c /DEF=conserved eukaryotic protein
1771166_at	0.51914	-0.258965	0.384146	-0.0290537	SPBC4F6.14	S. pombe SPBC4F6.14 /DEF=RNA-binding protein
1775326_at	0.00426833	-0.695477	0.292627	0.0853405	SPBC8E4.01c	S. pombe SPBC8E4.01c /DEF=inorganic phosphate transporter (predicted)
1773080_at	0.508235	-0.282706	0.251272	-0.0228612	SPAC823.08c	S. pombe SPAC823.08c /DEF=RNA helicase (predicted)
1776586_at	0.416179	-0.3379	0.261217	-0.0486752	SPAC1142.04	S. pombe SPAC1142.04 /DEF=UPF0120
1779598_at	0.0102526	0.0614173	-0.15591	0.0362736	SPBP23A10.11c	S. pombe SPBP23A10.11c /DEF=predicted N-terminal signal sequence
1774760_at	0.524151	-0.0845776	0.334282	-0.0278002	SPAC6G9.02c	S. pombe SPAC6G9.02c /DEF=RNA-binding protein
1775879_at	0.384436	-0.471492	0.298863	-0.0816326	SPCC330.07c	S. pombe SPCC330.07c /DEF=transporter
1774397_at	0.557603	-0.297939	0.434881	-0.313871	SPBC428.03c	S. pombe SPBC428.03c /GEN=pho4 /DEF=acid phosphatase activity
1770251_at	0.471219	-0.330192	0.101995	-0.0560087	SPAC18B11.06	S. pombe SPAC18B11.06 /DEF=U3 snoRNP component (predicted)
1770982_at	0.355949	-0.0165265	0.0558758	-0.104004	SPBC800.06	S. pombe SPBC800.06 /DEF=conserved eukaryotic protein
1774131_at	0.151873	-0.269154	0.151001	-0.0148045	SPBC8D2.10c	S. pombe SPBC8D2.10c /DEF=zinc finger protein (inferred from context)
1776991_at	0.52693	-0.219857	0.428521	-0.0680971	SPAC926.08c	S. pombe SPAC926.08c /DEF=RNA-binding protein

## Sheet: Cellular Response to Stress
Probe Set ID	[S2ACTD, DMSO]	[S2ACTD, LatA]	[WTCTD, DMSO]	[WTCTD, LatA]	Transcript ID(Array Design)	Target Description
1774187_at	-0.599535	0.637333	-0.363136	0.508684	SPAC15A10.05c	S. pombe SPAC15A10.05c /DEF=conserved protein (broad species distribution)
1770678_at	-1.14956	0.232287	-1.00786	0.518938	SPAC2E1P3.01	S. pombe SPAC2E1P3.01 /DEF=zinc binding dehydrogenase
1772673_at	-0.121693	0.0966469	-0.0424547	0.017258	SPBC14F5.10c	S. pombe SPBC14F5.10c /DEF=zinc finger protein
1773592_at	-0.30366	0.377213	-0.448314	0.422027	SPBC4F6.16c	S. pombe SPBC4F6.16c /DEF=oxidoreductase
1778602_at	-0.545027	0.568333	-0.595059	0.739134	SPAC3C7.05c	S. pombe SPAC3C7.05c /DEF=glycosyl hydrolase family 76
1773851_at	-0.0677977	0.0805648	-0.103061	0.0751441	SPBC17D11.01	S. pombe SPBC17D11.01 /DEF=peptidase family C48
1774185_at	-0.203999	0.00535901	0.0814222	0.0254116	SPCC1739.08c	S. pombe SPCC1739.08c /DEF=short chain dehydrogenase
1776383_at	0.0897128	-0.117335	-0.131361	0.0854804	SPAC27E2.10c	S. pombe SPAC27E2.10c /GEN=rfc3 /DEF=AAA family ATPase
1769545_at	0.124312	-0.286351	0.513234	-0.130693	SPBC16D10.06	S. pombe SPBC16D10.06 /DEF=ZIP zinc transporter domain
1777090_at	-0.00496864	0.162445	-0.0779944	0.000627836	SPBC30D10.08	S. pombe SPBC30D10.08 /GEN=mgm101 /DEF=mitochondrial nucleoid protein
1772082_at	-0.123206	0.0909996	-0.451828	0.145489	SPBC29A3.03c	S. pombe SPBC29A3.03c /DEF=zinc finger protein
1773005_at	-0.0390908	0.0883376	-0.382529	0.120144	SPAC17C9.01c	S. pombe SPAC17C9.01c /GEN=nuc2 /DEF=anaphase-promoting complex (APC) (PMID 12477395)
1771607_at	-0.185006	0.015639	-0.278867	0.0404708	SPAC17H9.03c	S. pombe SPAC17H9.03c /DEF=sequence orphan
1778068_at	-0.968263	1.14188	-1.39753	1.03854	SPBC56F2.06	S. pombe SPBC56F2.06 /DEF=hypothetical protein
1770097_at	-0.247295	-0.0322091	-0.0697505	0.135926	SPCC1020.05	S. pombe SPCC1020.05 /DEF=calcineurin-like phosphoesterase
1778009_at	0.0432927	0.201077	-0.270619	-0.00595284	SPCC1795.08c	S. pombe SPCC1795.08c /DEF=Myb family
1773442_at	0.0318747	0.10196	-0.0213149	-0.0206814	SPAC17A2.12	S. pombe SPAC17A2.12 /DEF=zinc finger protein
1777716_at	-0.749624	0.141902	-0.61441	0.572453	SPAC637.03	S. pombe SPAC637.03 /DEF=hypothetical protein
1778336_at	-0.432033	0.661931	-0.495922	0.421825	SPACUNK4.16c	S. pombe SPACUNK4.16c /DEF=glycosyl transferase family 20
1778436_at	0.0878191	-0.0933495	-0.228985	-0.0143267	SPAC3C7.12	S. pombe SPAC3C7.12 /GEN=noc1 /DEF=microtubule-associated protein (PMID 11007487)
1771285_at	0.0429506	-0.200629	0.0363251	-0.029122	SPBC20F10.03	S. pombe SPBC20F10.03 /DEF=conserved eukaryotic protein
1770905_at	-0.47743	-0.0505114	0.0424229	0.485063	SPCC965.07c	S. pombe SPCC965.07c /GEN=gst2 /DEF=glutathione S-transferase (PMID 11997110)
1772299_at	0.0246283	-0.185812	-0.0390921	0.0803105	SPCC736.15	S. pombe SPCC736.15 /DEF=hypothetical protein
1772471_at	-0.0803178	0.0576032	-0.30932	0.291887	SPAC14C4.13	S. pombe SPAC14C4.13 /GEN=rad17 /DEF=involved in DNA damage checkpoint (PMID 8019001)
1776433_at	-0.0920808	0.303822	-0.102153	-0.00228691	SPACUNK4.15	S. pombe SPACUNK4.15 /DEF=hypothetical protein
1772042_at	0.0200513	-0.105307	0.0999718	-0.0318391	SPAC139.01c	S. pombe SPAC139.01c /DEF=XP-G family
1776482_at	-0.427437	0.741226	-0.631972	0.369395	SPCC830.07c	S. pombe SPCC830.07c /GEN=psi1 /DEF=DNAJ domain protein
1770498_at	-0.0548922	-0.000699361	-0.121395	0.0325975	SPAC31A2.12	S. pombe SPAC31A2.12 /DEF=arrestin family
1772771_at	-0.421725	1.0204	-0.629875	0.681451	SPBC21H7.06c	S. pombe SPBC21H7.06c /DEF=conserved eukaryotic protein
1769353_at	0.2585	-0.0258764	0.0579271	-0.0234057	SPBC2D10.12	S. pombe SPBC2D10.12 /GEN=rhp23 /DEF=involved in DNA repair (PMID 10652237)
1776789_at	0.0472581	0.0145547	-0.190145	0.00638962	SPCC1235.03	S. pombe SPCC1235.03 /DEF=smr domain protein (small muts related protein)
1777742_at	-0.0235237	-0.0365171	-0.30652	0.0960013	SPAC9.05	S. pombe SPAC9.05 /DEF=DEADDEAH box helicase
1774811_at	0.109323	-0.18811	0.141867	-0.00986544	SPAC27E2.02	S. pombe SPAC27E2.02 /DEF=RWD domain
1773350_at	-0.052659	0.197838	-0.651949	0.121254	SPCC126.02c	S. pombe SPCC126.02c /GEN=pku70 /DEF=DNA helicase
1771909_at	-0.00193977	-0.106728	-0.17122	0.0501385	SPBC30B4.07c	S. pombe SPBC30B4.07c /GEN=tfb4 /DEF=transcription initiation factor activity
1770493_at	-0.0269003	-0.00064373	-0.193796	0.0191542	SPBC3H7.04	S. pombe SPBC3H7.04 /DEF=superoxide dismutase (predicted)
1772575_at	-0.0312551	0.107203	-0.468654	-0.0173416	SPAC15A10.03c	S. pombe SPAC15A10.03c /GEN=rhp54 /DEF=DEADDEAH box helicase
1770499_at	-1.09273	0.444007	-0.76788	0.721697	SPAC26F1.04c	S. pombe SPAC26F1.04c /DEF=zinc binding dehydrogenase (predicted)
1774039_at	-0.54109	0.134574	-0.174394	0.231948	SPAC589.07c	S. pombe SPAC589.07c /DEF=WD repeat protein
1771011_at	0.299567	0.609478	-0.573096	-0.102554	SPCC663.06c	S. pombe SPCC663.06c /DEF=short chain dehydrogenase (predicted)
1773014_at	-0.109488	-0.207124	0.129427	0.208086	SPCC663.08c	S. pombe SPCC663.08c /DEF=short chain dehydrogenase (predicted)
1770119_at	-0.108674	0.222802	0.00137202	-0.00442791	SPAC11D3.16c	S. pombe SPAC11D3.16c /DEF=sequence orphan
1774446_at	-0.215888	0.298958	-0.420923	0.346649	SPBC19G7.01c	S. pombe SPBC19G7.01c /GEN=msh2 /DEF=MutS family
1775561_at	0.0456126	-0.547674	-0.0224085	0.12608	SPBC16G5.12c	S. pombe SPBC16G5.12c /GEN=top3 /DEF=DNA topoisomerase III
1772061_at	0.00101757	0.199542	-0.415227	0.0193189	SPAC222.07c	S. pombe SPAC222.07c /GEN=hri2 /DEF=serinethreonine protein kinase
1775372_at	-0.177689	0.102057	-0.108605	0.168207	SPBC713.11c	S. pombe SPBC713.11c /DEF=UPF0057 family
1774866_at	-0.0127169	0.0992403	-0.231901	-0.0126076	SPBC36B7.09	S. pombe SPBC36B7.09 /DEF=RWD domain
1779244_at	-0.106356	0.124278	-0.192889	0.189588	SPAC29B12.01	S. pombe SPAC29B12.01 /DEF=SNF2 family
1770658_at	0.0637865	-0.0792383	-0.221681	0.0940138	SPBC3D6.10	S. pombe SPBC3D6.10 /GEN=apn2 /DEF=DNA-(apurinic or apyrimidinic site) lyase activity (predicted)
1780219_at	-0.0782522	0.0232271	-0.486362	0.0382528	SPBC409.03	S. pombe SPBC409.03 /GEN=swi5 /DEF=involved in mating-type switching (PMID 2598273)
1777089_at	-0.118234	0.504599	-0.24379	0.040698	SPAC13C5.06c	S. pombe SPAC13C5.06c /DEF=sequence orphan
1776984_at	0.166137	0.0253239	-0.0129302	-0.0558078	SPAC637.12c	S. pombe SPAC637.12c /GEN=mst1 /DEF=MYST-family HAT (pers. comm. S. Forsburg)
1779719_at	-0.0936391	0.55596	-0.525534	0.150101	SPBC582.10c	S. pombe SPBC582.10c /DEF=DEADDEAH box helicase
1772151_at	-0.737573	0.1685	-0.596285	0.309572	SPAC513.07	S. pombe SPAC513.07 /DEF=cinnamoyl-CoA reductase (predicted)
1769382_at	0.103806	-0.169991	0.0677544	-0.00108369	SPBC16A3.11	S. pombe SPBC16A3.11 /GEN=eso1 /DEF=involved in sister chromatid cohesion (required) (S phase)
1779581_at	-0.015598	0.00586541	-0.127923	0.0248086	SPAC19E9.03	S. pombe SPAC19E9.03 /GEN=pas1 /DEF=cyclin (PMID 10982385)
1775753_at	-0.167628	0.258134	-0.269493	0.212067	SPBC660.11	S. pombe SPBC660.11 /GEN=tcg1 /DEF=single-stranded telomeric binding protein (PMID 12519786)
1779262_at	0.029679	-0.197083	0.0763429	0.0910813	SPAC16E8.11c	S. pombe SPAC16E8.11c /GEN=tfb1 /DEF=transcription initiation factor activity
1773366_at	-0.0701895	-0.01286	-0.0802428	0.147496	SPAC17H9.10c	S. pombe SPAC17H9.10c /GEN=ddb1 /DEF=XP-E family
1773556_at	-0.0522016	0.0224934	-0.00624911	-0.0638762	SPBC660.13c	S. pombe SPBC660.13c /GEN=ssb1 /DEF=DNA replication factor A complex (subunit 1) (PMID 9111307) (PMID 8702843)
1773304_at	-0.0733423	0.104829	-0.150936	0.0989068	SPAC7D4.07c	S. pombe SPAC7D4.07c /GEN=trx2 /DEF=thioredoxin I (PMID 12020831)
1772498_at	0.37281	0.0395136	0.304795	-0.12631	SPAC13F5.03c	S. pombe SPAC13F5.03c /DEF=glycerol dehydrogenase (Phlippen, Stevens, Wolf, Zimmermann manuscript in preparation)
1779701_at	0.0345971	0.307091	-0.1998	-0.0439491	SPAC20H4.07	S. pombe SPAC20H4.07 /GEN=rhp57 /DEF=RecA family
1776972_at	0.146812	0.0965468	-0.202193	-0.0413221	SPBC216.01c	S. pombe SPBC216.01c /DEF=conserved eukaryotic protein
1774262_at	-0.630072	0.636188	-0.718902	0.776199	SPBC3H7.08c	S. pombe SPBC3H7.08c /DEF=sequence orphan
1772834_at	-0.806786	0.667549	-0.910583	0.748122	SPAC3A11.10c	S. pombe SPAC3A11.10c /DEF=microsomal dipeptidase (predicted)
1772270_at	0.154688	-0.141045	0.0160885	-0.0544882	SPCC736.09c	S. pombe SPCC736.09c /DEF=similar to translin-associated protein x
1779729_at	-0.136243	-0.128439	-0.0510063	0.0529178	SPAC1952.07	S. pombe SPAC1952.07 /GEN=rad1 /DEF=involved in DNA repair (PMID 7254221)
1769498_at	0.172728	0.177143	-0.412185	-0.0198523	SPAC8F11.03	S. pombe SPAC8F11.03 /GEN=swi4 /DEF=MutS family
1779954_at	-0.850219	0.238192	-0.732427	0.81503	SPCPB1C11.02	S. pombe SPCPB1C11.02 /DEF=amino acid permease family (predicted)
1772118_at	-0.0702359	0.0114721	-0.13414	0.331564	SPBC32F12.09	S. pombe SPBC32F12.09 /GEN=rum1 /DEF=CDK inhibitor
1776738_at	-0.028985	0.142798	-0.427731	0.177727	SPAC13F5.01c	S. pombe SPAC13F5.01c /GEN=msh1 /DEF=MutS family
1777965_at	0.214146	-0.035037	-0.0708685	0.00614961	SPAC2G11.12	S. pombe SPAC2G11.12 /GEN=hus2 /DEF=RecQ type DNA helicase
1772124_at	-0.375744	0.321597	-0.383823	0.391516	SPAC9E9.11	S. pombe SPAC9E9.11 /GEN=plr1 /DEF=pyridoxal reductase (PMID 10438489)
1770608_at	-0.00377846	0.533699	-0.31884	-0.0278378	SPAC9G1.13c	S. pombe SPAC9G1.13c /DEF=Myb family
1778786_at	-0.0938393	0.0957441	-0.329244	0.0882556	SPAC343.09	S. pombe SPAC343.09 /DEF=UBX domain
1774013_at	-0.100737	-0.150021	0.0483042	0.113693	SPAC17H9.09c	S. pombe SPAC17H9.09c /GEN=ras1 /DEF=GTPase
1775888_at	-0.175838	-0.159483	0.135386	0.145717	SPBC12C2.13c	S. pombe SPBC12C2.13c /GEN=fnx1 /DEF=MFS multidrug efflux transporter
1769605_at	-0.0775153	0.0756318	-0.125162	0.0902948	SPAC8E11.02c	S. pombe SPAC8E11.02c /GEN=rad24 /DEF=involved in DNA repair
1778926_at	0.119996	-0.141964	0.945073	-0.0560071	SPAC3G6.05	S. pombe SPAC3G6.05 /DEF=Mvp17PMP22 family
1775232_at	-0.0365674	0.172587	-0.309083	0.03011	SPAPYUG7.02c	S. pombe SPAPYUG7.02c /GEN=sin1 /DEF=stress activated map kinase interacting protein
1775145_at	-0.158516	-0.237953	0.143936	0.161537	SPAC24B11.06c	S. pombe SPAC24B11.06c /GEN=sty1 /DEF=serinethreonine protein kinase
1778676_at	0.103497	-0.0726086	1.02533	0.119828	SPBC1683.06c	S. pombe SPBC1683.06c /DEF=inosine-uridine preferring nucleoside hydrolase (predicted)
1779975_at	-0.0925233	0.270295	-0.0655435	0.136146	SPAC2E12.02	S. pombe SPAC2E12.02 /GEN=hsf1 /DEF=transcriptional activator
1777471_at	0.152889	0.138294	-0.0384302	-0.202958	SPCC965.05c	S. pombe SPCC965.05c /GEN=thp1 /DEF=uracil DNA N-glycosylase activity (IDA) (PMID 12711670)
1778875_at	-0.82488	0.986816	-0.869804	0.663074	SPCC191.01	S. pombe SPCC191.01 /DEF=sequence orphan
1769714_at	-0.552624	0.311574	-0.635128	0.342121	SPAC1687.14c	S. pombe SPAC1687.14c /DEF=EF hand
1776242_at	-0.142769	0.110025	-0.124952	0.335722	SPBC15D4.07c	S. pombe SPBC15D4.07c /GEN=apg9 /DEF=involved in autophagy (predicted)
1775455_at	-0.0647942	0.196289	-0.0642843	-0.0425275	SPAC29B12.11c	S. pombe SPAC29B12.11c /DEF=orthologue of human WW domain binding protein-2
1778543_at	0.484308	-0.3349	0.267845	-0.0847807	SPBC20F10.10	S. pombe SPBC20F10.10 /DEF=cyclin
1774704_at	0.0519654	-0.040644	-0.0713727	0.0814187	SPBC800.09	S. pombe SPBC800.09 /GEN=sum2 /DEF=involved in G2M transition checkpoint (required) (PMID 9832516)
1775840_at	0.146755	-0.1163	0.0867945	-0.231533	SPAC19G12.06c	S. pombe SPAC19G12.06c /GEN=hta2 /DEF=histone H2A (beta)
1770989_at	0.275016	0.0218846	0.058569	-0.176162	SPCC553.07c	S. pombe SPCC553.07c /DEF=translesion DNA repair polymerase (predicted)
1776259_at	-1.40642	0.451928	-1.05453	0.924031	SPBC215.11c	S. pombe SPBC215.11c /DEF=aldoketo reductase
1779530_at	-0.07525	-0.444037	0.112432	0.021575	SPAC22G7.04	S. pombe SPAC22G7.04 /GEN=ubp13 /DEF=WD repeat protein (SMART)
1777229_at	-0.133666	0.123574	-0.198918	0.213963	SPBC216.04c	S. pombe SPBC216.04c /DEF=methionine sulfoxide (predicted) (PMID 11929995)
1771646_at	-0.221694	0.195617	-0.360196	0.0888688	SPCC24B10.07	S. pombe SPCC24B10.07 /GEN=gad8 /DEF=serinethreonine protein kinase (PMID 12805221)
1776900_at	-0.706569	0.583982	-1.11313	0.970444	SPAC15E1.02c	S. pombe SPAC15E1.02c /DEF=sequence orphan
1777023_at	0.0466471	0.0791327	-0.147542	-0.0193567	SPBC1921.02	S. pombe SPBC1921.02 /GEN=rad60 /DEF=involved in DNA repair (PMID 11971984)
1773452_at	0.387322	-0.106451	0.121789	-0.158307	SPBC26H8.06	S. pombe SPBC26H8.06 /GEN=grx5 /DEF=arsenate reductase (glutaredoxin) activity (predicted)
1776822_at	-0.0260356	0.0187286	-0.0360877	0.244338	SPCC18B5.03	S. pombe SPCC18B5.03 /GEN=wee1 /DEF=serinethreonine protein kinase
1776513_at	0.120139	0.244193	-0.279922	-0.0921459	SPBC23E6.07c	S. pombe SPBC23E6.07c /GEN=rfc1 /DEF=replication factor C complex
1770007_at	-0.0510384	0.0823259	-0.0527573	0.185894	SPCC1281.07c	S. pombe SPCC1281.07c /DEF=glutathione S-transferase (predicted)
1776918_at	0.557241	-0.420155	0.655793	-0.581318	SPAC5H10.06c	S. pombe SPAC5H10.06c /GEN=adh4 /DEF=alcohol dehydrogenase (PMID 15040954)
1770601_at	-0.162109	0.523791	-0.6722	0.0903587	SPCC1393.12	S. pombe SPCC1393.12 /DEF=sequence orphan
1772155_at	-0.0429532	0.128567	-0.296877	-0.00459417	SPAC11D3.13	S. pombe SPAC11D3.13 /DEF=ThiJ domain
1777285_at	-0.580913	0.537679	-0.617532	0.581921	SPBC17D11.08	S. pombe SPBC17D11.08 /DEF=WD repeat protein
1780164_at	0.22391	-0.319199	0.396243	-0.0792977	SPBC13G1.04c	S. pombe SPBC13G1.04c /DEF=alkB homolog
1769838_at	-0.0292533	0.63164	-0.551556	-0.0756229	SPBC24C6.09c	S. pombe SPBC24C6.09c /DEF=phosphoketolase (predicted)
1773756_at	-0.0148706	-0.0773506	-0.0194416	0.179976	SPAC13F5.05	S. pombe SPAC13F5.05 /DEF=protein disulfide isomerase
1769725_at	-1.22747	0.9871	-1.35324	1.44929	SPAC22H10.13	S. pombe SPAC22H10.13 /GEN=zym1 /DEF=metallothionein (PMID 12050156)
1776795_at	-0.4008	0.212723	0.479434	-0.145112	SPAC23H3.15c	S. pombe SPAC23H3.15c /DEF=serine-rich protein
1777173_at	-0.0724293	0.15658	-0.047863	0.211975	SPAC688.13	S. pombe SPAC688.13 /GEN=scn1 /DEF=TatD DNase family
1773394_at	-0.522843	0.688725	-0.579042	0.653992	SPAC26F1.14c	S. pombe SPAC26F1.14c /DEF=flavoprotein (predicted)
1772577_at	0.27149	0.131015	-0.104254	-0.0345805	SPBC106.02c	S. pombe SPBC106.02c /DEF=ParBc-like nuclease domain (SMART)
1770252_at	-0.0914043	0.137941	-0.148784	0.0655244	SPAC17A2.13c	S. pombe SPAC17A2.13c /GEN=rad25 /DEF=14-3-3 protein
1775752_at	0.126354	-0.0618146	0.0443315	-0.000482877	SPAC5D6.13	S. pombe SPAC5D6.13 /DEF=involved in intracellular protein transport (predicted)
1777713_at	0.0156701	-0.0957241	-0.0920045	0.489055	SPBC216.05	S. pombe SPBC216.05 /GEN=rad3 /DEF=ATR (ATM) checkpoint kinase
1776181_at	-0.206661	0.609076	-1.05768	-0.0926256	SPBC3E7.02c	S. pombe SPBC3E7.02c /GEN=hsp16 /DEF=heat shock protein
1775082_at	-0.174727	0.448766	-0.130595	0.0834246	SPAC22G7.11c	S. pombe SPAC22G7.11c /DEF=conserved fungal protein
1778902_at	-1.02328	0.562622	-0.631405	0.695432	SPAC22E12.03c	S. pombe SPAC22E12.03c /DEF=THIJPFPI family protein
1778923_at	-0.236605	0.124591	-0.315692	0.326128	SPAC1556.01c	S. pombe SPAC1556.01c /GEN=rad50 /DEF=involved in DNA repair
1772526_at	-0.00290076	0.02869	-0.385144	0.137281	SPAC3A11.06	S. pombe SPAC3A11.06 /GEN=mvp1 /DEF=phosphoinositide binding (predicted)
1770218_at	-0.0681572	0.264874	-0.46691	-0.157438	SPAC3G6.07	S. pombe SPAC3G6.07 /DEF=dubious
1776584_at	-0.535558	0.936107	-0.878054	0.495729	SPBC4F6.17c	S. pombe SPBC4F6.17c /DEF=AAA family ATPase
1772018_at	-0.279229	0.243516	-0.260664	0.259865	SPCC1322.04	S. pombe SPCC1322.04 /DEF=UTP-glucose-1-phosphate uridylyltransferase activity (predicted)
1776038_at	0.0772912	-0.240406	0.421571	-0.32619	SPBP8B7.05c	S. pombe SPBP8B7.05c /DEF=carbonic anhydrase family
1775099_at	0.213908	-0.228871	0.305295	-0.0627028	SPAC30D11.07	S. pombe SPAC30D11.07 /GEN=nth1 /DEF=DNA endonuclease III
1775503_at	-0.155113	0.0217616	-0.108692	0.198086	SPAC3A12.18	S. pombe SPAC3A12.18 /GEN=zwf1 /DEF=glucose-6-phosphate 1-dehydrogenase (predicted)
1778178_at	-0.130875	0.508759	-0.517725	-0.0857315	SPCC338.06c	S. pombe SPCC338.06c /DEF=heat shock protein
1773037_at	-0.190409	0.201431	-0.222473	0.029582	SPBP4H10.10	S. pombe SPBP4H10.10 /DEF=rhomboid family protease
1773867_at	-0.169705	0.0382341	0.000626246	0.0995591	SPAP32A8.02	S. pombe SPAP32A8.02 /DEF=aldoketo reductase
1773213_at	0.0430927	0.00955105	-0.0543518	0.00663598	SPAC110.04c	S. pombe SPAC110.04c /GEN=pss1 /DEF=heat shock protein 70 family
1776599_at	-0.191587	0.0707337	-0.140869	-0.0523771	SPAC5D6.07c	S. pombe SPAC5D6.07c /DEF=hypothetical protein
1771283_at	0.238178	-0.135331	0.240348	-0.154753	SPCC1450.06c	S. pombe SPCC1450.06c /GEN=grx3 /DEF=arsenate reductase (glutaredoxin) activity
1779241_at	0.173083	-0.183504	0.00453377	-0.0119136	SPAC26H5.02c	S. pombe SPAC26H5.02c /DEF=AAA family ATPase
1772800_at	-0.336908	0.411327	-0.388763	0.259369	SPAC26F1.07	S. pombe SPAC26F1.07 /DEF=aldoketo reductase
1769734_s_at	0.0302502	0.456062	-0.601733	-0.120539	SPAC186.03	S. pombe SPAC186.03 /DEF=L-asparaginase
1774252_at	0.177188	-0.100377	0.0785313	-0.272691	SPAC3H1.10	S. pombe SPAC3H1.10 /DEF=phytochelatin synthetase (PMID 10368185) (PMID 10369673)
1770069_at	-0.180078	0.214006	-0.351785	0.318174	SPCC1183.11	S. pombe SPCC1183.11 /DEF=MS ion channel
1771295_at	-0.119304	0.189978	-0.672086	0.267286	SPCC622.17	S. pombe SPCC622.17 /GEN=apn1 /DEF=AP endonuclease
1780048_at	0.033994	0.0128924	-0.121125	-0.140819	SPAC57A10.09c	S. pombe SPAC57A10.09c /DEF=HMG box
1775119_at	-0.644206	0.582844	-0.629528	0.89684	SPCC417.05c	S. pombe SPCC417.05c /GEN=cfh2 /DEF=Chs Four Homologue (pers. comm. Henar Montero)
1774916_at	0.0292584	-0.31514	0.0545209	0.138131	SPAP27G11.15	S. pombe SPAP27G11.15 /GEN=slx1 /DEF=stucture-specific endonuclease (catalytic subunit) (PMID 14528010)
1769567_at	0.151548	-0.0197744	-0.221976	-0.157248	SPBC1773.17c	S. pombe SPBC1773.17c /DEF=glycerate and formate dehydrogenase (predicted)
1773200_at	-0.00229931	-0.0389175	-0.0547899	-0.00903352	SPCC970.01	S. pombe SPCC970.01 /GEN=rad16 /DEF=ss DNA endonuclease
1778727_at	-0.176131	0.348929	-0.283964	0.234035	SPAC4G8.10	S. pombe SPAC4G8.10 /GEN=gos1 /DEF=SNARE
1779501_at	-0.580231	0.534532	-0.637765	0.588164	SPAPB24D3.08c	S. pombe SPAPB24D3.08c /DEF=NADP dependent oxidoreductase (predicted)
1770675_at	-0.453423	0.280794	-0.302375	1.14063	SPAC1D4.13	S. pombe SPAC1D4.13 /GEN=byr1 /DEF=serinethreonine protein kinase
1779967_at	0.0433728	0.0199041	-0.0511093	-0.0723845	SPCC645.04	S. pombe SPCC645.04 /DEF=sequence orphan
1769546_at	0.149116	-0.223451	0.188336	0.100219	SPCC191.09c	S. pombe SPCC191.09c /GEN=gst1 /DEF=glutathione S-transferase (PMID 12063243)
1770206_at	0.0308956	0.0735877	-0.150142	-0.0522372	SPAC16A10.07c	S. pombe SPAC16A10.07c /GEN=taz1 /DEF=involved in telomere maintenance
1776741_at	0.0663764	0.182655	-0.55689	-0.0811993	SPAC20H4.04	S. pombe SPAC20H4.04 /DEF=DEADDEAH box helicase
1779728_at	0.0937818	-0.0401208	0.11329	-0.227503	SPBC19C7.09c	S. pombe SPBC19C7.09c /GEN=uve1 /DEF=endonuclease activity (PMID 8065916)
1772702_at	-0.112355	0.155954	-0.107074	-0.0191994	SPAC630.13c	S. pombe SPAC630.13c /GEN=tsc2 /DEF=tuberin
1780223_at	-0.544692	0.104632	-0.327202	1.13201	SPAC29A4.17c	S. pombe SPAC29A4.17c /DEF=conserved eukaryotic protein
1770755_at	0.0982755	-0.0420373	0.21852	0.0728181	SPAC1783.06c	S. pombe SPAC1783.06c /DEF=similar to S. cerevisiae YBR217W
1770083_at	0.121071	-0.0417134	0.0586802	-0.169696	SPAC23E2.01	S. pombe SPAC23E2.01 /GEN=fep1 /DEF=iron-sensing transcriptional regulator
1770857_at	0.0664587	0.124015	-0.258797	-0.00427945	SPBC336.01	S. pombe SPBC336.01 /GEN=fdh1 /DEF=DNA helicase
1769497_at	0.102416	0.343826	-0.434145	-0.072168	SPBC3D6.11c	S. pombe SPBC3D6.11c /GEN=slx8 /DEF=zinc finger protein
1776533_at	-0.105874	0.0972592	-0.204971	0.119116	SPAPB1A10.12c	S. pombe SPAPB1A10.12c /DEF=D-arabinono-1,4-lactone oxidase activity (predicted)
1779685_at	0.021088	-0.0153815	-0.0428931	-0.00603167	SPBC16D10.09	S. pombe SPBC16D10.09 /GEN=pcn1 /DEF=PCNA (PMID 1361173)
1772425_at	-0.786611	0.512959	-0.982091	0.526086	SPAC19G12.09	S. pombe SPAC19G12.09 /DEF=oxidoreductase (predicted)
1774065_at	-0.272848	-0.155937	0.32059	0.333078	SPBC36.02c	S. pombe SPBC36.02c /DEF=unknown specificity
1770703_at	-0.267795	0.0459881	-0.118034	0.350258	SPAC23C11.16	S. pombe SPAC23C11.16 /GEN=plo1 /DEF=serinethreonine protein kinase
1779390_at	-0.0863587	-0.409959	0.148216	0.203967	SPAC15A10.01	S. pombe SPAC15A10.01 /DEF=ABC transporter family
1779339_at	-0.199373	0.37585	-0.33358	0.0969076	SPAC57A7.05	S. pombe SPAC57A7.05 /DEF=hypothetical protein
1774364_at	0.290037	-0.205582	0.189241	-0.230733	SPBC887.14c	S. pombe SPBC887.14c /GEN=pfh1 /DEF=DNA helicase (5-3) (PMID 12058079)
1774882_at	0.454781	1.05094	-0.262353	-0.516288	SPAC1F8.04c	S. pombe SPAC1F8.04c /DEF=chlorohydrolasedeaminase
1773220_at	-0.302534	0.266045	-0.522405	0.265601	SPAC6G10.03c	S. pombe SPAC6G10.03c /DEF=abhydrolase family
1776189_at	-0.54412	0.306528	-0.535168	1.02841	SPAC1565.04c	S. pombe SPAC1565.04c /GEN=ste4 /DEF=involved in conjugation
1775287_at	-0.0761089	0.068929	-0.258749	0.0633415	SPAC664.07c	S. pombe SPAC664.07c /GEN=rad9 /DEF=involved in DNA repair
1773549_at	-0.0189006	0.376589	-0.0551475	0.0129649	SPBC1289.14	S. pombe SPBC1289.14 /DEF=adducin N-terminal domain protein
1771374_at	0.0730162	-0.23243	0.0510089	0.221834	SPBC582.05c	S. pombe SPBC582.05c /GEN=brc1 /DEF=BRCT domain
1775300_at	-0.262809	0.835598	-0.289358	0.329227	SPBC725.03	S. pombe SPBC725.03 /DEF=hypothetical protein
1779672_at	0.548113	-0.328011	0.278716	-0.0672433	SPCC23B6.05c	S. pombe SPCC23B6.05c /GEN=ssb3 /DEF=DNA replication factor A complex (subunit 3)
1774406_at	-0.111074	-0.167669	0.0817448	0.373175	SPAC1B3.11c	S. pombe SPAC1B3.11c /GEN=ypt4 /DEF=GTPase
1771895_at	-0.119611	0.256061	-0.302157	0.124889	SPBC23G7.06c	S. pombe SPBC23G7.06c /DEF=conserved eukaryotic protein
1769386_at	-0.169783	0.146127	-0.434331	0.173044	SPAC343.06c	S. pombe SPAC343.06c /DEF=scramblase
1770086_at	-0.580269	0.68435	-0.887412	0.580397	SPAC4H3.04c	S. pombe SPAC4H3.04c /DEF=conserved eukaryotic protein
1774659_at	-0.0951967	0.0692444	-0.2621	0.137747	SPBC31F10.13c	S. pombe SPBC31F10.13c /GEN=hip1 /DEF=hira protein
1776677_at	0.157632	0.0495078	-0.572858	0.00805918	SPBC16E9.01c	S. pombe SPBC16E9.01c /DEF=sequence orphan
1774381_at	-0.184451	0.15843	-0.327172	0.330501	SPBC947.11c	S. pombe SPBC947.11c /DEF=replication factor C complex (predicted) (ISS)
1778373_at	-0.236439	0.0332499	-0.185211	0.173559	SPAC16A10.06c	S. pombe SPAC16A10.06c /DEF=zinc finger protein
1775361_at	-0.155087	0.206778	-0.217588	0.214653	SPAC17C9.11c	S. pombe SPAC17C9.11c /DEF=zinc finger protein
1774637_at	-0.294058	-0.0575056	0.0215638	0.265584	SPBC1539.07c	S. pombe SPBC1539.07c /DEF=glutathione dependent formaldehyde dehydrogenase (predicted)
1772866_at	0.290742	-0.270823	0.164317	-0.238206	SPCC338.17c	S. pombe SPCC338.17c /GEN=rad21 /DEF=mitotic cohesin complex (subunit) (PMID 11069892)
1779486_at	-0.0754093	0.0626364	-0.107754	0.136796	SPAC1D4.12	S. pombe SPAC1D4.12 /GEN=rad15 /DEF=transcription factor TFIIH complex
1778432_at	0.156572	0.145912	-0.554828	-0.00870323	SPAC144.05	S. pombe SPAC144.05 /DEF=zinc finger protein
1769757_at	-0.536327	0.56824	-0.673311	0.434885	SPAC1687.22c	S. pombe SPAC1687.22c /DEF=RNA-binding protein
1774951_at	-0.0515502	0.0444686	-0.096055	-0.00135263	SPBC106.11c	S. pombe SPBC106.11c /DEF=phospholipase A2 (predicted)
1777025_at	-0.101513	0.134578	-0.405591	0.335087	SPAC3C7.13c	S. pombe SPAC3C7.13c /DEF=glucose-6-phosphate 1-dehydrogenase (predicted)
1776276_at	0.153048	-0.12491	-0.0960312	0.0527423	SPAC6F6.17	S. pombe SPAC6F6.17 /GEN=rif1 /DEF=essential
1775545_at	0.217476	-0.233054	-0.0277637	0.00513999	SPBC216.06c	S. pombe SPBC216.06c /GEN=swi1 /DEF=involved in mating-type switching (PMID 6587363)
1777550_at	-0.219947	0.564867	-0.584007	0.245803	SPAC15E1.10	S. pombe SPAC15E1.10 /DEF=sequence orphan
1779607_at	0.0879911	0.0504074	-0.148801	-0.211135	SPBC1105.14	S. pombe SPBC1105.14 /DEF=zinc finger protein
1778027_at	-0.578163	0.28586	-0.527502	0.515966	SPAC23G3.03	S. pombe SPAC23G3.03 /DEF=peptide monooxygenase (predicted)
1769856_at	-1.41151	0.503942	-1.06069	0.628004	SPAC20G4.03c	S. pombe SPAC20G4.03c /GEN=hri1 /DEF=serinethreonine protein kinase
1773440_at	-0.232291	0.211426	-0.346491	0.164462	SPBC30D10.10c	S. pombe SPBC30D10.10c /GEN=tor1 /DEF=phosphatidylinositol kinase
1772245_at	-0.47532	0.900137	-0.648412	0.705526	SPAC4D7.02c	S. pombe SPAC4D7.02c /DEF=glycerophosphoryl diester phosphodiesterase (predicted)
1773184_at	0.478432	-0.63255	0.67819	-0.5572	SPAC17H9.19c	S. pombe SPAC17H9.19c /GEN=cdt2 /DEF=WD repeat protein
1776847_at	0.556881	0.199596	-0.273162	-0.224025	SPAC22F3.03c	S. pombe SPAC22F3.03c /GEN=rdh54 /DEF=DEADDEAH box helicase (PMID 14551247)
1776487_at	-0.257388	0.697977	-0.598125	0.480101	SPAC513.02	S. pombe SPAC513.02 /DEF=phosphoglycerate mutase family
1771180_at	-0.0287886	-0.0494041	-0.179558	0.0673596	SPAC1F12.06c	S. pombe SPAC1F12.06c /DEF=conserved protein (broad species distribution)
1772216_at	-0.379348	0.115472	-0.133111	0.501281	SPAC19B12.08	S. pombe SPAC19B12.08 /DEF=peptidase family C54
1776779_at	0.090827	0.042827	-0.00973701	-0.125871	SPAC19A8.10	S. pombe SPAC19A8.10 /DEF=zinc finger protein
1779188_at	-0.51805	0.270732	-0.429224	0.340757	SPAC1F7.12	S. pombe SPAC1F7.12 /GEN=yakC /DEF=aldoketo reductase
1779707_at	0.0955308	-0.160454	0.283052	-0.26324	SPBC215.04	S. pombe SPBC215.04 /GEN=git11 /DEF=heterotrimeric G protein (gamma subunit) (PMID 11238401)
1769754_at	-0.124457	0.0457058	-0.373321	0.497775	SPAC32A11.02c	S. pombe SPAC32A11.02c /DEF=hypothetical protein
1773310_at	-0.121214	0.0156733	-0.182942	0.227077	SPCC594.04c	S. pombe SPCC594.04c /DEF=conserved protein (mainly bacteria and plants)
1772715_at	-0.336517	0.208597	-0.37145	0.419077	SPAC5H10.02c	S. pombe SPAC5H10.02c /DEF=conserved fungal protein
1774044_at	0.435278	-0.0946738	0.109605	-0.427078	SPBPB2B2.10c	S. pombe SPBPB2B2.10c /DEF=galactose-1-phosphate uridylyltransferase (predicted)
1776730_at	0.672342	-0.448748	0.491596	-0.335219	SPAC21E11.04	S. pombe SPAC21E11.04 /GEN=ppr1 /DEF=L-azetidine-2-carboxylic acid acetyltransferase (PMID 12761200)
1769926_at	0.0642147	0.00203069	-0.0403366	-0.00315158	SPBC776.02c	S. pombe SPBC776.02c /GEN=dis2 /DEF=PP1
1779386_at	-0.0982777	0.205706	-0.206966	0.141345	SPCC4G3.03	S. pombe SPCC4G3.03 /DEF=WD repeat protein
1778264_at	-0.0217307	0.165823	-0.415931	-0.0524429	SPBC16A3.19	S. pombe SPBC16A3.19 /DEF=conserved eukaryotic protein
1769899_at	-0.130167	0.161369	-0.323021	0.118244	SPAC688.10	S. pombe SPAC688.10 /GEN=rev3 /DEF=DNA polymerase zeta (catalytic subunit)
1776511_at	-0.430839	0.853338	-1.18212	0.129504	SPAC4H3.03c	S. pombe SPAC4H3.03c /DEF=conserved protein (mainly bacterial)
1776911_at	0.181685	0.450798	-0.304055	-0.0484673	SPAC343.18	S. pombe SPAC343.18 /DEF=zinc finger protein
1773163_at	0.359675	-0.642873	0.448082	0.103333	SPBC1271.07c	S. pombe SPBC1271.07c /DEF=N-acetyltransferase (predicted)
1773373_at	-0.147625	0.150487	-0.00522614	-0.00493399	SPBC725.11c	S. pombe SPBC725.11c /GEN=php2 /DEF=CCAAT-box binding factor complex (PMID 1899284)
1774581_at	0.0679928	0.0200831	0.14546	-0.08918	SPBC3B8.10c	S. pombe SPBC3B8.10c /DEF=NLI interacting factor family
1771754_at	-0.424489	0.607601	-0.451024	0.53217	SPBC1773.06c	S. pombe SPBC1773.06c /DEF=alcohol dehydrogenase (predicted)
1770325_at	-0.0272067	0.105295	0.0649818	-0.129977	SPBC947.09	S. pombe SPBC947.09 /DEF=conserved fungal protein
1775843_at	-0.0751413	-0.00028038	0.12486	-0.230941	SPCC338.18	S. pombe SPCC338.18 /DEF=sequence orphan
1769351_at	-0.184804	0.204152	-0.336581	0.172573	SPAC4F10.20	S. pombe SPAC4F10.20 /GEN=grx1 /DEF=arsenate reductase (glutaredoxin) activity
1778933_at	-0.211667	-0.0124423	-0.234988	0.63593	SPBC365.20c	S. pombe SPBC365.20c /DEF=pyrazinamidasenicotinamidase (predicted)
1778338_at	-0.151441	0.296292	-0.217355	0.1534	SPCC1739.04c	S. pombe SPCC1739.04c /DEF=exosome (RNase complex) (ISS)
1776661_at	-0.823254	0.273374	-0.62055	0.53161	SPAC14C4.01c	S. pombe SPAC14C4.01c /DEF=sequence orphan
1775063_at	0.239577	-0.148903	0.238087	-0.124591	SPAC29B12.06c	S. pombe SPAC29B12.06c /GEN=rcd1 /DEF=RNA-binding protein (PMID 9671458)
1780171_at	0.0371297	-0.0389334	-0.0275278	0.0502634	SPAC13C5.07	S. pombe SPAC13C5.07 /GEN=rad32 /DEF=exonuclease
1776026_at	-1.08097	0.804403	-1.17093	1.23775	SPBC119.03	S. pombe SPBC119.03 /DEF=S-adenosylmethionine-dependent methyltransferase activity (predicted)
1773485_at	-0.332404	0.22194	-0.34266	0.231006	SPBC887.04c	S. pombe SPBC887.04c /GEN=lub1 /DEF=WD repeat protein
1776105_at	0.0243142	0.0831369	-0.102466	-0.113807	SPBC776.18c	S. pombe SPBC776.18c /GEN=pmh1 /DEF=transcription initiation factor activity
1779721_at	-0.0465997	0.208011	-0.278276	-0.00334708	SPBC1703.04	S. pombe SPBC1703.04 /GEN=mlh1 /DEF=MutL family
1778388_at	0.215168	0.0453587	-0.0476831	-0.097683	SPAC6F12.02	S. pombe SPAC6F12.02 /GEN=rst2 /DEF=transcription factor
1770046_at	-0.069059	0.163954	-0.287027	0.0574799	SPAC11E3.14	S. pombe SPAC11E3.14 /DEF=conserved fungal protein
1771343_at	-0.0464462	-0.0809406	0.0358295	0.213866	SPAC17G6.04c	S. pombe SPAC17G6.04c /GEN=cpp1 /DEF=protein farnesyltransferase (beta subunit) (PMID 10617635)
1778553_at	-0.12192	0.0981474	-0.0985746	0.101952	SPCC1682.07	S. pombe SPCC1682.07 /GEN=ssl1 /DEF=transcription factor
1773042_at	-0.0831636	-0.0648673	0.0395619	0.305992	SPAC167.01	S. pombe SPAC167.01 /DEF=serinethreonine protein kinase (predicted)
1776682_at	0.251388	-0.0789356	0.168697	-0.199758	SPBC32F12.15	S. pombe SPBC32F12.15 /DEF=conserved eukaryotic protein
1778755_at	0.0240889	-0.158608	0.000172297	0.169511	SPAC630.14c	S. pombe SPAC630.14c /GEN=tup1 /DEF=transcriptional co-repressor activity (PMID 10567571)
1777798_at	-0.0888131	0.115698	-0.13117	0.0146777	SPCC576.04	S. pombe SPCC576.04 /DEF=hypothetical protein
1771684_at	-0.300971	0.214711	-0.200647	0.119953	SPBC215.05	S. pombe SPBC215.05 /GEN=gpd1 /DEF=glycerol-3-phosphate dehydrogenase
1770291_at	-0.406626	0.370563	-0.614714	0.713492	SPAC2C4.17c	S. pombe SPAC2C4.17c /DEF=MS ion channel
1769492_at	0.0168797	-0.0124391	-0.121178	0.109065	SPAC17A5.10	S. pombe SPAC17A5.10 /DEF=conserved fungal protein
1771035_at	-0.453097	1.10328	-1.04284	0.779853	SPBC725.10	S. pombe SPBC725.10 /DEF=similar to peripheral-type benzodiazepine receptor
1772585_at	0.251567	-0.0114326	0.0080417	-0.231885	SPAC1F8.05	S. pombe SPAC1F8.05 /GEN=isp3 /DEF=involved in sexual differentiation
1780142_at	-0.790978	0.417859	-0.634148	0.462824	SPBC16A3.02c	S. pombe SPBC16A3.02c /DEF=quinone oxidoreductase (predicted)
1775488_at	0.0553271	0.0675701	-0.0251274	-0.00505606	SPAC14C4.02c	S. pombe SPAC14C4.02c /GEN=spr18 /DEF=SMC family (PMID 10747036)
1777615_at	-0.644878	0.468102	-0.706304	0.682168	SPAC13A11.03	S. pombe SPAC13A11.03 /DEF=involved in homologous chromosome pairing at meiosis (predicted) (PMID 11940665)
1778584_at	0.156242	-0.0725171	-0.356688	-0.113664	SPCC663.12	S. pombe SPCC663.12 /GEN=cid12 /DEF=cid1-related
1776431_at	-0.397253	0.0330938	0.0505924	0.0200596	SPBC21C3.19	S. pombe SPBC21C3.19 /DEF=conserved fungal protein
1776141_at	-0.422584	0.429347	-0.465863	0.499733	SPBC365.12c	S. pombe SPBC365.12c /GEN=ish1 /DEF=involved in response to stress (PMID 11751918)
1772266_at	-0.39056	0.493859	-0.348955	0.480746	SPAC2F3.05c	S. pombe SPAC2F3.05c /DEF=aldoketo reductase
1771016_at	0.0526368	0.0662537	0.0562226	-0.381291	SPAC9E9.09c	S. pombe SPAC9E9.09c /DEF=aldehyde dehydrogenase (predicted)
1770446_at	-0.36216	0.439864	-0.425652	0.366055	SPAC4G9.11c	S. pombe SPAC4G9.11c /GEN=cmb1 /DEF=HMG box
1774216_at	-0.314584	-0.10111	0.0636581	0.100752	SPAC11D3.17	S. pombe SPAC11D3.17 /DEF=zinc finger protein
1773201_at	0.156307	-0.179799	0.0304022	0.0020237	SPAC3C7.03c	S. pombe SPAC3C7.03c /GEN=rhp55 /DEF=RecA family
1778528_at	-0.375119	0.442145	-0.862049	0.48268	SPAC6G9.16c	S. pombe SPAC6G9.16c /DEF=sequence orphan
1776121_at	-0.318953	0.284275	-0.319597	0.19518	SPCC61.03	S. pombe SPCC61.03 /DEF=conserved protein (broad species distribution)
1774579_at	-0.187088	0.545451	-0.307824	0.196085	SPAC328.03	S. pombe SPAC328.03 /GEN=tps1 /DEF=alpha,alpha-trehalose-phosphate synthase (UDP-forming)
1778836_at	0.497815	-0.354227	0.534135	-0.588561	SPAC29B12.10c	S. pombe SPAC29B12.10c /DEF=OPT family oligopeptide transporter
1777861_at	-0.187924	0.439324	-0.224834	0.275977	SPCC16A11.08	S. pombe SPCC16A11.08 /DEF=PX domain
1779523_at	-0.21116	0.352877	-0.344806	0.120573	SPAC19G12.02c	S. pombe SPAC19G12.02c /GEN=pms1 /DEF=involved in DNA repair (PMID 9258673)
1771883_at	-0.103796	-0.0618715	-0.352353	0.148791	SPAC23C11.04c	S. pombe SPAC23C11.04c /GEN=pnk1 /DEF=DNA kinasephosphatase (PMID 11729194)
1774036_at	0.27906	0.176501	-0.146276	-0.149513	SPAC13G6.01c	S. pombe SPAC13G6.01c /GEN=rad8 /DEF=zinc finger protein
1776396_at	-0.0292466	0.185322	-0.230158	0.0873359	SPAC22G7.08	S. pombe SPAC22G7.08 /DEF=serinethreonine protein kinase (predicted)
1774731_at	0.469169	-0.0593192	0.518944	-0.567849	SPBC29B5.02c	S. pombe SPBC29B5.02c /GEN=isp4 /DEF=involved in sexual differentiation (PMID 7954893)
1770946_at	0.691978	-0.377293	0.573452	-0.672917	SPCC70.08c	S. pombe SPCC70.08c /DEF=SAM dependent methyltransferase
1778636_at	0.00696659	0.120466	-0.176055	-0.139292	SPAC6F6.09	S. pombe SPAC6F6.09 /DEF=conserved eukaryotic protein
1775929_at	-0.030797	0.0268227	-0.142014	0.0841281	SPAC17A5.06	S. pombe SPAC17A5.06 /GEN=ercc3sp /DEF=DEADDEAH box helicase
1770944_at	1.12022	-0.225831	0.627324	-0.323532	SPBC1271.08c	S. pombe SPBC1271.08c /DEF=hypothetical protein
1772096_at	-0.0470492	0.313891	-0.172846	-0.00612736	SPBC409.05	S. pombe SPBC409.05 /GEN=skp1 /DEF=SCF ubiquitin ligase complex (PMID 9990507)
1777904_at	-0.0598977	-0.00274658	-0.167737	0.0781755	SPBC15D4.03	S. pombe SPBC15D4.03 /GEN=slm9 /DEF=WD repeat protein
1770029_at	-0.226054	0.141072	-0.29954	0.367182	SPAC8C9.16c	S. pombe SPAC8C9.16c /DEF=conserved eukaryotic family
1774046_at	-0.141267	0.826447	-0.499526	0.353665	SPAPB24D3.04c	S. pombe SPAPB24D3.04c /GEN=mag1 /DEF=DNA-3-methyladenine glycosylase (PMID 8921872)
1775100_at	-0.223839	0.0952784	-0.302794	0.161159	SPBC1778.02	S. pombe SPBC1778.02 /GEN=rap1 /DEF=involved in telomere maintenance
1779878_at	-0.201446	-0.488482	0.129664	0.699587	SPAC11D3.05	S. pombe SPAC11D3.05 /DEF=unknown specificity
1774233_at	0.23336	-0.481305	0.580336	0.070638	SPAC1250.04c	S. pombe SPAC1250.04c /DEF=DNA methyltransferase (predicted)
1778210_at	-0.510482	1.04843	-0.775455	0.667925	SPBC30D10.14	S. pombe SPBC30D10.14 /DEF=dienelactone hydrolase family
1771371_at	-0.415806	0.237068	-0.311265	0.475579	SPAC16C9.01c	S. pombe SPAC16C9.01c /DEF=pfkB family carbohydrate kinase
1772713_at	-0.0396461	0.0118793	0.0261726	0.298849	SPBC25B2.10	S. pombe SPBC25B2.10 /DEF=Usp (universal stress protein) domain
1774038_at	0.0632896	-0.0288785	0.101754	-0.0600672	SPAC7D4.04	S. pombe SPAC7D4.04 /GEN=taf1 /DEF=involved in response to nitrogen starvation (required) (PMID 11270572)
1778069_at	-0.0146325	-0.0064106	-0.172409	0.02773	SPBC11B10.09	S. pombe SPBC11B10.09 /GEN=cdc2 /DEF=serinethreonine protein kinase
1771600_at	-0.12038	0.291757	-0.120985	0.0412563	SPBC12C2.04	S. pombe SPBC12C2.04 /DEF=dehydrogenase (predicted)
1770873_at	0.128507	0.0509672	-0.168511	-0.0316124	SPBC725.02	S. pombe SPBC725.02 /GEN=mpr1 /DEF=speedy
1780108_at	-0.611076	0.89824	-0.971897	0.417998	SPBC16D10.08c	S. pombe SPBC16D10.08c /DEF=AAA family ATPase
1774106_at	-0.0196355	-0.0585899	-0.147223	0.0769768	SPAC26A3.02	S. pombe SPAC26A3.02 /GEN=myh1 /DEF=MutY family
1774921_at	1.03418	0.497991	-0.207081	-0.488647	SPBPB2B2.02	S. pombe SPBPB2B2.02 /DEF=hypothetical protein
1777378_at	-0.191488	0.15864	-0.288276	0.299508	SPAC688.06c	S. pombe SPAC688.06c /GEN=slx4 /DEF=stucture-specific endonuclease (contributes_to) (PMID 14528010)
1769787_at	-0.175004	0.0476364	-0.143799	0.2199	SPBC577.13	S. pombe SPBC577.13 /DEF=inositol polyphosphate phosphatase
1771852_at	-0.347666	0.548084	-0.537681	0.344866	SPBC12C2.12c	S. pombe SPBC12C2.12c /GEN=glo1 /DEF=glyoxalase I (PMID 15042280)
1770187_at	-0.0927169	0.197458	0.0287568	-0.0214249	SPAPB1A11.03	S. pombe SPAPB1A11.03 /DEF=FMN dependent dehydrogenase
1779814_at	-0.00653807	0.0873607	-0.205193	0.0423867	SPAC328.07c	S. pombe SPAC328.07c /DEF=involved in metal homeostasis (predicted)
1778976_at	-0.101875	0.867742	-0.244984	0.282717	SPAC139.05	S. pombe SPAC139.05 /DEF=succinate semialdehyde dehydrogenase (predicted)
1774734_at	-0.00907644	-0.00432491	-0.0231244	0.0100667	SPBC1709.05	S. pombe SPBC1709.05 /GEN=sks2 /DEF=heat shock protein 70 family (PMID 8973306)
1777992_at	0.310033	-0.226912	0.350835	-0.149286	SPCC1739.07	S. pombe SPCC1739.07 /DEF=substrate-specific nuclear cofactor for exosome activity (predicted)
1771879_at	0.0147785	-0.205973	0.137766	0.0854483	SPCC1753.01c	S. pombe SPCC1753.01c /GEN=ssb2 /DEF=DNA replication factor A complex (subunit 2) (PMID 8702843)
1778549_at	-0.0135647	0.342639	-0.366346	-0.0396115	SPCC550.10	S. pombe SPCC550.10 /GEN=meu8 /DEF=betaine aldehyde dehydrogenase (predicted)
1774809_at	-0.02084	0.063234	-0.10635	0.0570606	SPAC3H8.09c	S. pombe SPAC3H8.09c /DEF=RNA-binding protein
1780222_at	-0.408328	0.569609	-1.42076	0.328199	SPBPB2B2.12c	S. pombe SPBPB2B2.12c /DEF=bifunctional enzyme
1777930_at	0.244556	-0.0701164	0.133684	-0.314368	SPAPB2B4.02	S. pombe SPAPB2B4.02 /GEN=grx4 /DEF=PICOT domain
1769947_at	0.0578257	-0.118516	-0.0534671	0.0366116	SPBC336.04	S. pombe SPBC336.04 /GEN=cdc6 /DEF=DNA polymerase delta (catalytic subunit) (PMID 1960723)
1774385_at	0.0422554	-0.136312	-0.0287301	0.2015	SPCC320.05	S. pombe SPCC320.05 /DEF=sulfate transporter (predicted)
1772453_at	0.141246	-0.00443776	-0.0473862	-0.0899382	SPCC576.17c	S. pombe SPCC576.17c /DEF=transporter
1778669_at	0.026378	-0.162797	-0.116766	0.0205501	SPBC1685.11	S. pombe SPBC1685.11 /DEF=involved in DNA repair (predicted)
1772290_at	-0.167613	0.510849	-0.630722	0.0864271	SPBP35G2.06c	S. pombe SPBP35G2.06c /GEN=nup131 /DEF=nucleoporin (PMID 11564755)
1774964_at	0.238424	-0.0525586	0.241372	-0.0769656	SPBC20F10.04c	S. pombe SPBC20F10.04c /DEF=hypothetical protein
1779750_at	-0.236844	-0.00543944	-0.213028	0.150869	SPCC1442.07c	S. pombe SPCC1442.07c /DEF=ubiquitin family protein
1778652_at	-0.0522302	-0.107165	0.0774253	0.265347	SPCC24B10.14c	S. pombe SPCC24B10.14c /DEF=sequence orphan
1777502_at	-0.283585	0.157999	-0.152512	0.416927	SPAC513.06c	S. pombe SPAC513.06c /DEF=dihydrodiol dehydrogenase (predicted)
1772653_at	-0.219988	0.570787	-0.486601	0.196518	SPAC17G6.13	S. pombe SPAC17G6.13 /GEN=slt1 /DEF=involved in response to drug
1776147_at	0.0653823	-0.109124	1.00049	-0.119546	SPAC25B8.13c	S. pombe SPAC25B8.13c /GEN=isp7 /DEF=2 OG-Fe(II) oxygenase superfamily
1772770_at	-0.00487391	-0.179233	-0.111241	0.0741231	SPAC20G4.04c	S. pombe SPAC20G4.04c /GEN=hus1 /DEF=PCNA related protein
1776803_at	0.062342	-0.0718845	-0.15263	-0.035725	SPCC306.04c	S. pombe SPCC306.04c /GEN=set1 /DEF=SET1 complex (TAP) (PMID 12488447)
1777491_at	-0.202566	-0.285778	-0.0102456	0.182709	SPBC713.07c	S. pombe SPBC713.07c /DEF=vacuolar polyphosphatase (predicted)
1778048_at	-0.00792885	-0.126759	-0.32615	0.120198	SPBC713.06	S. pombe SPBC713.06 /GEN=adl1 /DEF=DNA ligase (predicted)
1770598_at	-0.0146977	0.00618649	0.172586	0.0133934	SPBC1711.12	S. pombe SPBC1711.12 /DEF=dipeptidyl peptidase (predicted)
1779040_at	-0.440559	0.456504	-0.421949	0.694593	SPCC70.02c	S. pombe SPCC70.02c /GEN=inh1 /DEF=ATPase inhibitor
1772476_at	-0.271077	0.415659	-0.317117	0.203857	SPBC16A3.09c	S. pombe SPBC16A3.09c /GEN=ufd1 /DEF=Cdc48-Ufd1-Npl4 complex component (putative)
1769673_at	-0.0751425	0.0501134	-0.346923	0.109369	SPCC338.08	S. pombe SPCC338.08 /DEF=sequence orphan
1778634_at	-0.0806437	-0.0800514	-0.0474857	0.19304	SPCC1183.06	S. pombe SPCC1183.06 /GEN=ung1 /DEF=uracil DNA N-glycosylase (PMID 12810074)
1776340_at	-0.223105	0.200695	-0.148162	0.145444	SPAC22H10.12c	S. pombe SPAC22H10.12c /GEN=gdi1 /DEF=GTPase activator activity
1771036_at	-0.230946	0.178009	-0.307985	0.346442	SPCC757.03c	S. pombe SPCC757.03c /DEF=conserved fungal protein
1774448_at	-0.198756	0.234409	-0.300111	0.193762	SPAC637.13c	S. pombe SPAC637.13c /DEF=hypothetical protein
1770131_at	-0.219534	0.358701	-0.0818119	0.252475	SPCC330.06c	S. pombe SPCC330.06c /GEN=pmp20 /DEF=peroxiredoxin
1776839_at	-0.0879075	0.19581	-0.383482	0.00350444	SPAC4H3.05	S. pombe SPAC4H3.05 /GEN=srs2 /DEF=DNA helicase
1777868_at	-0.287879	0.267868	-0.35322	0.248101	SPBC3B9.06c	S. pombe SPBC3B9.06c /DEF=involved in autophagy (predicted)
1771454_at	-0.0293261	0.0648235	-0.11812	0.0757574	SPAC22A12.15c	S. pombe SPAC22A12.15c /GEN=bip1 /DEF=BiP (PMID 1373379)
1769843_at	0.013188	-0.0631841	-0.116342	0.0124194	SPAC139.06	S. pombe SPAC139.06 /DEF=histone acetyltransferase (type B) (catalytic subunit) (predicted)
1771366_at	0.0600624	-0.311418	0.0767864	0.0588808	SPCP31B10.05	S. pombe SPCP31B10.05 /DEF=tyrosyl-DNA phosphodiesterase (predicted)
1774606_at	-0.341887	0.196446	-0.183648	0.280578	SPAC23D3.11	S. pombe SPAC23D3.11 /DEF=1-acyl dihydroxyacetone phosphate reductase (predicted)
1776659_at	0.0400359	-0.0928946	0.162675	-0.00310834	SPAC4F10.04	S. pombe SPAC4F10.04 /DEF=protein phosphatase type 2A, intrinsic regulator activity (predicted)
1779722_at	-0.18649	0.339662	-0.334572	0.0363258	SPBC1683.08	S. pombe SPBC1683.08 /GEN=ght4 /DEF=hexose transporter (PMID 10735857)
1778807_at	-0.0777655	0.148464	-0.170879	0.0641346	SPBC216.07c	S. pombe SPBC216.07c /GEN=tor2 /DEF=phosphatidylinositol kinase
1772490_at	-0.415748	0.217731	-0.722319	0.46067	SPBC1198.14c	S. pombe SPBC1198.14c /GEN=fbp1 /DEF=fructose-1,6-bisphosphatase (PMID 2157626)
1774712_at	-0.305707	0.450034	-0.844227	0.178947	SPAC1B3.03c	S. pombe SPAC1B3.03c /GEN=wis2 /DEF=cyclophilin
1771659_at	0.00502491	0.102857	-0.335376	0.305109	SPAC227.03c	S. pombe SPAC227.03c /DEF=mitochondrial carrier
1774269_at	0.689052	-0.604301	1.22245	-0.739896	SPBC660.05	S. pombe SPBC660.05 /DEF=hypothetical protein
1776888_at	-0.0389776	0.0242469	-0.202123	0.0437984	SPAC22A12.01c	S. pombe SPAC22A12.01c /GEN=pso2 /DEF=DNA binding (damaged DNA) (predicted)
1775469_at	-0.102021	0.111197	-0.233216	0.103955	SPAC12G12.04	S. pombe SPAC12G12.04 /GEN=mcp60 /DEF=heat shock protein 60
1779895_at	0.111591	-0.147602	0.0686159	-0.0364889	SPAC4A8.03c	S. pombe SPAC4A8.03c /GEN=ptc4 /DEF=phosphoprotein phosphatase activity
1770976_at	-0.308729	0.164596	-0.241092	0.196185	SPAC3C7.14c	S. pombe SPAC3C7.14c /GEN=obr1 /DEF=flavodoxin
1774698_at	-0.251356	-0.0701027	0.00825087	0.281736	SPBC83.14c	S. pombe SPBC83.14c /GEN=rfc5 /DEF=replication factor C complex (predicted)
1774398_at	0.0987959	0.070714	-0.185469	-0.0508925	SPCC830.05c	S. pombe SPCC830.05c /DEF=histone acetyltransferase complex (predicted)
1770019_at	-0.24271	0.365228	-0.572295	0.196193	SPCC330.01c	S. pombe SPCC330.01c /GEN=rhp16 /DEF=DEADDEAH box helicase
1778447_at	-0.309655	0.169394	-0.412948	0.327003	SPAC1687.07	S. pombe SPAC1687.07 /DEF=conserved fungal protein
1777208_at	-0.0304747	0.0636724	-0.242571	0.0414066	SPBC23E6.02	S. pombe SPBC23E6.02 /DEF=zinc finger protein
1776782_at	-0.0649951	-0.0706024	-0.111679	0.28382	SPAC23C4.18c	S. pombe SPAC23C4.18c /GEN=rad4 /DEF=DNA polymerase epsilon (predicted)
1776360_at	-0.132685	0.508316	-0.449698	0.240107	SPCC364.02c	S. pombe SPCC364.02c /GEN=bis1 /DEF=involved in response to stress (PMID 11751918)
1776220_at	-0.141995	-0.255791	-0.0485319	0.243121	SPCC18B5.01c	S. pombe SPCC18B5.01c /GEN=bfr1 /DEF=ABC transporter family
1776681_at	0.239756	-0.0574392	-0.0912577	0.00181135	SPAC30D11.10	S. pombe SPAC30D11.10 /GEN=rad22 /DEF=involved in DNA repair (PMID 8290356)
1775686_at	0.0138334	-0.000364939	-0.0723028	0.0974286	SPBC29A10.05	S. pombe SPBC29A10.05 /GEN=exo1 /DEF=exonuclease
1771595_at	0.0155945	0.0137904	-0.451845	0.00763194	SPAPB1E7.06c	S. pombe SPAPB1E7.06c /GEN=eme1 /DEF=endodeoxyribonuclease RUS activity (PMID 11741546)
1772746_at	-0.12414	0.190417	-0.369581	0.0562229	SPCC18B5.11c	S. pombe SPCC18B5.11c /GEN=cds1 /DEF=serinethreonine protein kinase
1779308_at	0.0870018	-0.0117629	0.0414499	-0.00443586	SPAC57A7.12	S. pombe SPAC57A7.12 /DEF=heat shock protein 70 family
1774989_at	-0.317717	0.61725	-0.713653	0.40347	SPBC1711.11	S. pombe SPBC1711.11 /DEF=PX domain
1778994_at	-0.184596	0.0170113	-0.0318034	0.15624	SPBC577.08c	S. pombe SPBC577.08c /DEF=thioredoxin-like
1774077_at	-0.0956532	0.166143	-0.097647	-0.00924301	SPAC15E1.09	S. pombe SPAC15E1.09 /GEN=grx2 /DEF=arsenate reductase (glutaredoxin) activity
1777788_at	0.0673644	0.0388972	-0.0540409	-0.379921	SPBC25B2.03	S. pombe SPBC25B2.03 /DEF=glutaredoxin (inferred from context)
1774193_at	-0.0431337	0.0146926	-0.0511913	-0.0189905	SPCC338.05c	S. pombe SPCC338.05c /GEN=spm2 /DEF=ubiquitin conjugating enzyme
1769347_at	-0.693455	0.687818	-0.888085	0.39749	SPCC1235.01	S. pombe SPCC1235.01 /DEF=glycoprotein (predicted)
1771877_at	0.104169	-0.0616948	0.115057	0.0621802	SPBC119.14	S. pombe SPBC119.14 /GEN=rti1 /DEF=DNA binding
1778294_at	-0.149362	0.0977742	-0.175107	0.216627	SPCC5E4.04	S. pombe SPCC5E4.04 /GEN=cut1 /DEF=separin
1776737_at	-0.536628	0.412732	-0.618434	0.532098	SPBC660.06	S. pombe SPBC660.06 /DEF=hypothetical protein
1769334_at	-0.118701	0.230992	-0.0124197	0.219995	SPBC11C11.06c	S. pombe SPBC11C11.06c /DEF=hypothetical protein
1772300_at	-0.0883853	0.193178	-0.182348	0.0622425	SPCC285.10c	S. pombe SPCC285.10c /DEF=hypothetical protein
1769437_at	0.0862239	-0.559963	0.228703	-0.0182091	SPAC3H5.06c	S. pombe SPAC3H5.06c /GEN=pol1 /DEF=DNA polymerase alpha (catalytic subunit) (PMID 2034212)
1775017_at	-0.192749	0.0307509	-0.10153	0.0670284	SPBC12C2.02c	S. pombe SPBC12C2.02c /GEN=ste16 /DEF=HR1 repeat
1771848_at	0.141712	-0.0418227	-0.0273895	-0.00504557	SPAC328.04	S. pombe SPAC328.04 /DEF=AAA family ATPase
1775348_at	-0.047617	-0.178491	-0.303374	0.315631	SPCC4B3.12	S. pombe SPCC4B3.12 /DEF=SET domain
1775721_at	-0.346048	0.192498	-0.370255	0.137822	SPBC216.03	S. pombe SPBC216.03 /DEF=hypothetical protein
1775581_at	0.171316	0.0462659	0.0488021	-0.123641	SPCC320.03	S. pombe SPCC320.03 /DEF=transcriptional regulator (predicted)
1770822_at	0.118603	-0.273772	0.153174	-0.0104615	SPAC30.03c	S. pombe SPAC30.03c /DEF=translin-like protein
1776942_at	-0.113784	0.0575415	-0.0916643	0.178487	SPCC1494.03	S. pombe SPCC1494.03 /DEF=hypothetical protein
1774479_at	-0.468953	0.24307	-0.277569	0.43812	SPBC2A9.02	S. pombe SPBC2A9.02 /DEF=dyhydroflavanol-4-reductase (predicted)
1779781_at	0.660782	-0.000202497	-0.0743977	-0.50224	SPBPB2B2.13	S. pombe SPBPB2B2.13 /DEF=galactokinase (predicted)
1777279_at	-0.309169	0.24351	-0.390875	0.212798	SPAC19G12.15c	S. pombe SPAC19G12.15c /GEN=tpp1 /DEF=trehalose-6-phosphate phosphatase (PMID 11004189)
1773928_at	-0.0492598	0.0342681	-0.0788685	0.0508086	SPBC660.16	S. pombe SPBC660.16 /DEF=phosphogluconate dehydrogenase, decarboxylating (predicted)
1779250_at	-0.151914	0.148747	-0.210644	0.137914	SPAC167.05	S. pombe SPAC167.05 /DEF=Usp (universal stress protein) domain
1779886_at	-0.150758	0.19512	-0.26439	0.45707	SPAC607.08c	S. pombe SPAC607.08c /DEF=conserved eukaryotic protein
1774217_at	0.0552699	-0.100409	-0.00410239	0.013682	SPCC550.13	S. pombe SPCC550.13 /GEN=dfp1 /DEF=essential (PMID 10409743)
1769963_at	-0.026	-0.0452286	-0.0548951	0.0186106	SPAC664.09	S. pombe SPAC664.09 /DEF=gamma-glutamyltranspeptidase (PMID 15052323)
1776458_at	-0.115938	-0.0256478	-0.207014	0.21166	SPAC144.13c	S. pombe SPAC144.13c /GEN=srw1 /DEF=Cdk inhibitor
1772050_at	-0.0583878	0.0801614	-0.200939	0.0451241	SPAC926.04c	S. pombe SPAC926.04c /GEN=swo1 /DEF=chaperone activity
1773297_at	-0.13541	0.106718	-0.304836	0.167742	SPCC1183.05c	S. pombe SPCC1183.05c /GEN=lig4 /DEF=DNA ligase
1771050_at	-0.166605	0.0746991	-0.152228	0.168852	SPCC285.11	S. pombe SPCC285.11 /DEF=UBX domain
1770422_at	-0.198026	1.02131	-0.435483	0.338688	SPBC16E9.16c	S. pombe SPBC16E9.16c /DEF=pseudogene
1775865_at	-0.132379	0.254886	-0.374747	0.157609	SPBC16D10.05	S. pombe SPBC16D10.05 /GEN=mok13 /DEF=a-1,3-glucan synthase
1774591_at	0.0832729	-0.375789	0.0738573	-0.10652	SPAC1F3.09	S. pombe SPAC1F3.09 /DEF=conserved protein
1771418_at	0.0627861	-0.0883128	-0.317059	0.182519	SPCC1259.13	S. pombe SPCC1259.13 /GEN=chk1 /DEF=serinethreonine protein kinase
1779437_at	0.121121	-0.303292	0.222031	0.143532	SPAC343.20	S. pombe SPAC343.20 /DEF=sequence orphan
1769532_at	-0.0859114	0.0239929	-0.142896	0.117723	SPBC428.16c	S. pombe SPBC428.16c /GEN=rhb1 /DEF=GTPase
1770819_at	-0.186589	0.24646	-0.252108	0.194879	SPAC20G8.10c	S. pombe SPAC20G8.10c /DEF=involved in autophagy (predicted)
1777884_at	-0.00972335	0.0511309	-0.146457	0.0656255	SPBC354.10	S. pombe SPBC354.10 /DEF=sequence orphan
1776986_at	0.65648	-0.0104771	-0.0102119	-0.331526	SPAC1F8.01	S. pombe SPAC1F8.01 /GEN=ght3 /DEF=hexose transporter (PMID 10735857)
1772808_at	-0.273355	0.146346	-0.272025	0.869968	SPAC16A10.01	S. pombe SPAC16A10.01 /DEF=conserved protein (mainly fungal and bacterial)
1769748_at	-0.0470111	0.0613972	-0.23009	0.0153643	SPBC336.14c	S. pombe SPBC336.14c /DEF=serinethreonine protein kinase (predicted)
1770984_at	0.257711	0.289903	-0.343666	-0.0384448	SPAC6B12.11	S. pombe SPAC6B12.11 /DEF=involved in DNA replication (predicted)
1769724_at	-0.262031	0.196243	-0.345701	0.491761	SPBC119.07	S. pombe SPBC119.07 /DEF=serinethreonine protein kinase
1772077_at	-0.058616	0.131971	-0.0883802	0.0706825	SPAC9E9.04	S. pombe SPAC9E9.04 /DEF=conserved eukaryotic protein
1772150_at	-0.237689	0.3187	-0.477275	0.153268	SPBC2F12.05c	S. pombe SPBC2F12.05c /DEF=involved in ergosterol biosynthesis (predicted)
1778846_at	-0.310667	-0.414962	0.189574	0.0229387	SPBC11B10.06	S. pombe SPBC11B10.06 /DEF=zinc finger protein
1777651_at	-0.156915	-0.0114864	-0.061216	0.000421842	SPCC965.06	S. pombe SPCC965.06 /DEF=potassium channel subunit ??? (predicted)
1770842_at	-0.162229	-0.0262903	-0.0646947	0.131323	SPAC1F5.06	S. pombe SPAC1F5.06 /DEF=heat shock protein 70 family
1778904_at	-0.0964098	0.161691	-0.293252	0.277561	SPAC6B12.02c	S. pombe SPAC6B12.02c /DEF=conserved fungal protein
1769842_at	0.0796388	0.299675	-0.334056	-0.129093	SPAC12G12.16c	S. pombe SPAC12G12.16c /DEF=XP-G family
1779384_at	-0.0950746	0.0242192	-0.0230624	0.178015	SPBC577.09	S. pombe SPBC577.09 /DEF=WD repeat protein
1770356_at	-0.000662168	0.0109765	-0.0636597	0.00360044	SPCC63.14	S. pombe SPCC63.14 /DEF=sequence orphan
1774047_at	0.0447626	0.0604232	-0.0323935	-0.278161	SPAC11D3.09	S. pombe SPAC11D3.09 /DEF=arginase family protein
1774524_at	-0.294954	0.261134	-0.474021	0.274448	SPBC4F6.06	S. pombe SPBC4F6.06 /GEN=kin1 /DEF=serinethreonine protein kinase
1775711_at	-0.191609	0.253416	-0.269876	0.183346	SPCC1919.03c	S. pombe SPCC1919.03c /DEF=5-amp-activated protein kinase beta subunit (predicted)
1770642_at	-0.3949	0.83293	-0.855159	0.342203	SPCC1020.10	S. pombe SPCC1020.10 /GEN=oca2 /DEF=serinethreonine protein kinase (predicted)
1772276_at	-0.270001	0.288051	-0.344091	0.216381	SPBP4H10.16c	S. pombe SPBP4H10.16c /DEF=hypothetical protein
1778298_at	-0.065842	0.354467	-0.152182	0.0305465	SPBC1773.05c	S. pombe SPBC1773.05c /GEN=tms1 /DEF=dehydrogenase (PMID 8223615)
1769631_at	-0.0171982	0.0372337	-0.237861	0.00851949	SPCC5E4.06	S. pombe SPCC5E4.06 /GEN=rad18 /DEF=SMC family
1774024_at	0.276196	-0.176707	0.302738	-0.18858	SPCC757.11c	S. pombe SPCC757.11c /DEF=transporter
1777895_at	-0.0325073	0.0419655	-0.285674	0.560295	SPCC4G3.10c	S. pombe SPCC4G3.10c /GEN=rhp42 /DEF=involved in DNA repair
1779495_at	-0.298515	0.141633	-0.323819	0.236687	SPCC285.16c	S. pombe SPCC285.16c /GEN=msh6 /DEF=MutS family
1776977_at	-0.0773624	0.216214	0.0690308	0.147733	SPAC22A12.17c	S. pombe SPAC22A12.17c /DEF=short chain dehydrogenase (predicted)
1775994_at	-0.0711756	0.20398	-0.146527	0.0226816	SPAC18B11.07c	S. pombe SPAC18B11.07c /GEN=rhp6 /DEF=ubiquitin conjugating enzyme
1773509_at	-0.46837	1.45952	-0.704636	1.05198	SPAC4H3.08	S. pombe SPAC4H3.08 /DEF=short chain dehydrogenase (predicted)
1770770_at	-0.366443	0.342588	-0.455206	0.323836	SPAC27E2.05	S. pombe SPAC27E2.05 /GEN=cdc1 /DEF=DNA polymerase delta (small subunit)
1778182_at	0.315665	-0.0773239	0.149482	-0.0949278	SPAC644.14c	S. pombe SPAC644.14c /GEN=rhp51 /DEF=RecA family
1778072_at	-0.220692	0.359666	-0.310861	0.323277	SPAC2C4.15c	S. pombe SPAC2C4.15c /DEF=UBX domain
1773818_at	-0.416826	0.346595	-0.225181	0.386392	SPAC824.07	S. pombe SPAC824.07 /DEF=hydroxyacylglutathione hydrolase (predicted)
1773554_at	-0.32701	0.352406	-0.577681	0.479386	SPAC1F3.02c	S. pombe SPAC1F3.02c /GEN=mkh1 /DEF=MEK kinase (PMID 9199286)
1771653_at	-0.209473	0.0445035	-0.123277	0.187886	SPBC25B2.01	S. pombe SPBC25B2.01 /DEF=GTP binding (predicted)
1773747_at	0.0608654	-0.0900634	0.00780169	-0.0381327	SPCC1919.04	S. pombe SPCC1919.04 /DEF=sequence orphan
1779362_at	-0.505282	0.729213	-0.561374	0.540184	SPCC622.15c	S. pombe SPCC622.15c /DEF=sequence orphan
1779757_at	-0.172845	0.681161	-0.283761	0.307088	SPCC16A11.15c	S. pombe SPCC16A11.15c /DEF=sequence orphan
1778410_at	0.0791664	-0.0222098	0.0748816	-0.0237792	SPAC1A6.07	S. pombe SPAC1A6.07 /DEF=proline-rich protein
1778062_at	-0.345299	0.293661	-0.373001	0.2609	SPBC713.02c	S. pombe SPBC713.02c /GEN=ubp21 /DEF=ubiquitin C-terminal hydrolase activity
1776939_at	-0.595395	0.502817	-0.674372	0.390833	SPCC338.12	S. pombe SPCC338.12 /DEF=protease inhibitor (predicted)
1775950_at	0.0517527	-0.133237	-0.0373147	0.0816911	SPBC609.05	S. pombe SPBC609.05 /DEF=FACT complex component
1776995_at	-0.0418943	0.0525586	-0.0997133	0.238384	SPAC23C4.12	S. pombe SPAC23C4.12 /GEN=hhp2 /DEF=serinethreonine protein kinase (PMID 8026462)
1771228_at	-1.01421	0.495183	-0.75218	1.19834	SPAC23C11.06c	S. pombe SPAC23C11.06c /DEF=hypothetical protein
1773731_at	-0.375964	0.347299	-0.302705	0.275703	SPAC1B3.20	S. pombe SPAC1B3.20 /DEF=sequence orphan
1777813_at	-0.100455	0.41518	-0.198308	0.180654	SPBC14C8.01c	S. pombe SPBC14C8.01c /GEN=cut2 /DEF=securin
1776960_at	0.619896	-0.234749	0.393293	-0.388601	SPAC19D5.01	S. pombe SPAC19D5.01 /GEN=pyp2 /DEF=serinethreonine protein phosphatase
1772311_at	-0.345185	0.358465	-0.544436	0.401707	SPCC4F11.02	S. pombe SPCC4F11.02 /GEN=ptc1 /DEF=serinethreonine protein phosphatase
1774862_at	-0.110905	0.600228	-0.430928	0.104061	SPBC211.07c	S. pombe SPBC211.07c /GEN=ubc8 /DEF=ubiquitin conjugating enzyme
1775675_at	-0.0417347	0.0326424	-0.138859	0.0300614	SPAC664.11	S. pombe SPAC664.11 /GEN=ssc1 /DEF=heat shock protein 70 family (PMID 2123810)
1778461_at	0.119521	0.221106	-0.163551	-0.0340077	SPBC342.05	S. pombe SPBC342.05 /GEN=crb2 /DEF=BRCT domain
1780231_at	-0.202679	-0.342134	0.118785	0.154507	SPAC3G6.06c	S. pombe SPAC3G6.06c /GEN=rad2 /DEF=FEN-1 endonuclease
1778256_at	-0.256762	0.263246	-0.587258	0.152251	SPAC25H1.03	S. pombe SPAC25H1.03 /DEF=conserved eukaryotic protein
1778866_at	-0.0850598	-0.292646	0.120089	0.0223862	SPCP25A2.02c	S. pombe SPCP25A2.02c /GEN=rhp26 /DEF=involved in nucleotide-excision repair
1777832_at	-0.0113366	0.0179644	-0.0692991	0.0994883	SPAC821.10c	S. pombe SPAC821.10c /GEN=sod1 /DEF=Cu,Zn-superoxide dismutase (PMID 12073089)
1778631_at	0.272264	-0.0110858	0.299678	-0.0869891	SPAC13F5.07c	S. pombe SPAC13F5.07c /DEF=dubious
1770283_at	-0.227901	0.610404	-0.949306	0.0550566	SPAC23D3.05c	S. pombe SPAC23D3.05c /DEF=alcohol dehydrogenase pseudogene
1779580_at	-0.0605523	0.10938	-0.241743	0.340321	SPBC3E7.01	S. pombe SPBC3E7.01 /GEN=fab1 /DEF=1-phosphatidylinositol-3-phosphate 5-kinase activity (PMID 10567352)
1777296_at	-0.35156	0.237076	-0.230319	0.15066	SPAC4A8.04	S. pombe SPAC4A8.04 /GEN=isp6 /DEF=serine protease
1779989_at	-0.142818	0.299064	-0.525308	0.205814	SPAC12B10.12c	S. pombe SPAC12B10.12c /GEN=rhp41 /DEF=involved in DNA repair (PMID 12807767)
1775229_at	-0.0339177	-0.18915	-0.0665674	0.181148	SPAC18G6.09c	S. pombe SPAC18G6.09c /DEF=serine-rich protein
1773578_at	-0.384011	0.031374	-0.0334965	0.543013	SPBC1604.01	S. pombe SPBC1604.01 /DEF=DUF323
1776192_at	0.411984	-0.119022	0.266904	-0.157055	SPBC12D12.02c	S. pombe SPBC12D12.02c /GEN=cdm1 /DEF=DNA polymerase delta (subunit) (PMID 9326594)
1780043_at	-0.289634	0.485466	-0.522161	0.327089	SPAC167.07c	S. pombe SPAC167.07c /DEF=ubiquitin-protein ligase (E3) (predicted)
1775379_at	-0.176077	-0.128738	-0.0189679	0.257433	SPCC1450.13c	S. pombe SPCC1450.13c /DEF=riboflavin synthase activity (PMID 14690539)
1776710_at	0.150493	-0.233004	0.0653407	-0.0225426	SPBC409.07c	S. pombe SPBC409.07c /GEN=wis1 /DEF=serinethreonine protein kinase (PMID 1756736)
1778616_at	-0.00700378	0.260079	-0.29603	0.0465571	SPBC29B5.01	S. pombe SPBC29B5.01 /GEN=atf1 /DEF=transcription factor (PMID 8557039)
1769543_at	0.393242	-0.0693534	0.456856	-0.317937	SPBC1347.11	S. pombe SPBC1347.11 /DEF=sequence orphan
1773193_at	-0.0904919	0.276927	-0.117623	0.117316	SPCC24B10.02c	S. pombe SPCC24B10.02c /DEF=NADNADH kinase
1778070_at	-0.112821	0.289163	-0.365008	0.102144	SPCC23B6.01c	S. pombe SPCC23B6.01c /DEF=oxysterol binding protein (predicted)
1772040_at	-0.151069	0.158118	-0.362971	0.111894	SPBC23G7.11	S. pombe SPBC23G7.11 /DEF=DNA-3-methyladenine glycosidase
1777142_at	-0.0624374	0.0529133	-0.0348539	0.113279	SPAC29E6.05c	S. pombe SPAC29E6.05c /DEF=peptide methionine sulfoxide reductase (predicted)
1771198_at	-0.197931	0.950874	-0.743894	0.330552	SPAC22F3.02	S. pombe SPAC22F3.02 /GEN=atf31 /DEF=transcription factor
1769636_at	-0.120467	0.0643612	-0.157386	0.133152	SPBC776.09	S. pombe SPBC776.09 /GEN=ste13 /DEF=DEADDEAH box helicase
1771201_at	-0.273686	0.164205	-0.250434	0.25832	SPBC106.03	S. pombe SPBC106.03 /DEF=hypothetical protein
1773733_at	0.156622	-0.0824591	0.0839876	-0.0762609	SPAC23C4.09c	S. pombe SPAC23C4.09c /DEF=DNA binding (double-stranded)
1769391_at	-0.3339	0.147947	-0.282623	0.342686	SPBC106.10	S. pombe SPBC106.10 /GEN=pka1 /DEF=cAMP-dependent protein kinase (catalytic subunit) (PMID 8144551)
1770186_at	-0.134005	0.0898116	-0.176631	0.161384	SPBC1539.04	S. pombe SPBC1539.04 /DEF=hypothetical protein
1778517_at	-0.140426	-0.200742	-0.0139262	0.16726	SPBC1734.02c	S. pombe SPBC1734.02c /GEN=cdc27 /DEF=DNA polymerase delta (subunit)
1771043_at	-0.423539	1.06606	-0.796203	0.641359	SPAC22H12.01c	S. pombe SPAC22H12.01c /DEF=hypothetical protein
1771968_at	-0.62194	0.269615	-0.438924	0.2775	SPAC167.06c	S. pombe SPAC167.06c /DEF=hypothetical protein
1770734_at	-0.36315	0.30967	-0.453926	0.35655	SPCC306.09c	S. pombe SPCC306.09c /GEN=cap1 /DEF=actin cortical patch component (predicted)
1770406_at	0.00936381	0.298043	0.0964495	-0.452634	SPAC3H1.11	S. pombe SPAC3H1.11 /DEF=zinc finger protein
1772555_at	-0.16374	0.37771	-0.493828	0.218852	SPBC543.03c	S. pombe SPBC543.03c /GEN=pku80 /DEF=Ku domain protein
1770181_at	0.0129973	-0.111595	0.154355	-0.017671	SPAPB1E7.08c	S. pombe SPAPB1E7.08c /DEF=membrane transporter
1779868_at	0.208736	0.38261	-0.110867	-0.0417929	SPAC25H1.02	S. pombe SPAC25H1.02 /GEN=jmj1 /DEF=transcription factor
1779314_at	-0.269281	0.375593	-0.510509	0.226689	SPAC3H8.04	S. pombe SPAC3H8.04 /DEF=hypothetical protein
1777594_at	0.0445944	-0.495284	0.0701469	0.105852	SPBC1734.06	S. pombe SPBC1734.06 /GEN=rhp18 /DEF=zinc finger protein
1777598_at	0.190636	-0.241204	-0.05043	-0.042922	SPCC1223.11	S. pombe SPCC1223.11 /GEN=ptc2 /DEF=serinethreonine protein phosphatase (PMID 7874201)
1777195_at	-0.0653324	0.121545	-0.359369	-0.0256392	SPCC330.02	S. pombe SPCC330.02 /DEF=leucine-rich repeat protein (predicted)
1769718_at	-0.0905972	-0.296148	0.08802	0.0779006	SPBC4F6.15c	S. pombe SPBC4F6.15c /GEN=swi10 /DEF=endonuclease complex subunit (predicted)
1775129_at	-0.512584	0.314623	-0.352768	0.949403	SPAPJ691.02	S. pombe SPAPJ691.02 /DEF=zinc-binding protein (predicted)
1769739_at	0.323894	-0.044418	-0.0255308	-0.651889	SPAC27D7.11c	S. pombe SPAC27D7.11c /DEF=possibly S. pombe specific
1772886_at	-0.171652	0.206434	-0.210716	0.148563	SPAC10F6.06	S. pombe SPAC10F6.06 /GEN=vip1 /DEF=rrm RNA recognition motif
1774293_at	0.585442	0.259929	-0.166376	-0.287611	SPAC212.04c	S. pombe SPAC212.04c /DEF=DUF999
1777560_at	0.000795047	0.0249914	-0.453277	0.0512133	SPBC649.03	S. pombe SPBC649.03 /GEN=rhp14 /DEF=XP-A family
1775111_at	-0.0340255	-0.0749553	0.0202503	0.343103	SPAC1071.02	S. pombe SPAC1071.02 /DEF=involved in DNA repair (predicted)
1780042_at	-0.153937	0.0140654	-0.136406	0.0364609	SPBC16A3.14	S. pombe SPBC16A3.14 /DEF=superoxide dismutase (predicted)
1772432_at	0.00517273	0.15641	-0.145425	0.0176096	SPCC4G3.05c	S. pombe SPCC4G3.05c /GEN=mus81 /DEF=endodeoxyribonuclease RUS activity (PMID 11741546)
1770991_at	-0.313799	0.385577	-0.279914	0.108157	SPAC1952.13	S. pombe SPAC1952.13 /GEN=ned1 /DEF=nuclear elongation and deformation protein
1779130_at	0.0548264	-0.0179256	0.0154664	-0.104862	SPCC622.08c	S. pombe SPCC622.08c /GEN=hta1 /DEF=histone H2A (alpha) (PMID 3018512)
1778643_at	0.304796	-0.475769	0.146216	-0.102674	SPAPYUG7.04c	S. pombe SPAPYUG7.04c /GEN=rpb9 /DEF=DNA-directed RNA polymerase (II subunit) (PMID 9852944)
1772634_at	-0.110283	0.0596393	-0.146649	0.0406173	SPCP31B10.06	S. pombe SPCP31B10.06 /DEF=C2 domain
1775260_at	-0.0718575	0.00428931	-0.208738	0.265015	SPBP8B7.19	S. pombe SPBP8B7.19 /DEF=FACT complex component
1773137_at	0.33853	0.541757	-0.2833	-0.0143522	SPCC23B6.03c	S. pombe SPCC23B6.03c /GEN=tel1 /DEF=phosphotidylinositol kinase
1773933_at	-0.0904153	0.708689	-0.813528	0.0222521	SPAC20G4.02c	S. pombe SPAC20G4.02c /GEN=fus1 /DEF=formin
1778411_at	-0.105305	0.000400225	0.0986958	0.183283	SPAC22F8.05	S. pombe SPAC22F8.05 /DEF=alpha,alpha-trehalose-phosphate synthase (predicted)
1772415_at	-0.369355	0.0849686	-0.473014	0.263008	SPAP8A3.04c	S. pombe SPAP8A3.04c /GEN=hsp9 /DEF=heat shock protein (PMID 8679693)
1777031_at	-0.345826	0.42987	-0.484018	0.57606	SPBC428.10	S. pombe SPBC428.10 /DEF=sequence orphan
1777082_at	0.326929	-0.284809	0.489568	-0.493988	SPBC1685.13	S. pombe SPBC1685.13 /DEF=involved in non-classical protein export pathway (predicted)
1779273_at	-0.154983	0.37409	-0.290472	0.185777	SPBC32F12.03c	S. pombe SPBC32F12.03c /GEN=gpx1 /DEF=glutathione peroxidase (PMID 10455235)
1777880_at	-0.02707	0.0770597	-0.0976232	0.0265818	SPCC576.03c	S. pombe SPCC576.03c /DEF=thioredoxin peroxidase
1778026_at	0.00579866	0.0862013	-0.287428	-0.00913843	SPAC1B1.04c	S. pombe SPAC1B1.04c /DEF=poly A specific ribonuclease subunit (predicted)
1771560_at	-0.401217	0.139918	-0.290353	0.309763	SPAC8C9.03	S. pombe SPAC8C9.03 /GEN=cgs1 /DEF=cAMP-dependent protein kinase (regulatory subunit)
1777684_at	0.0334088	0.10286	0.0153364	-0.225752	SPBC3H7.02	S. pombe SPBC3H7.02 /DEF=sulfate transporter activity (predicted)
1779258_at	-0.0755202	0.0671511	-0.250977	0.0656004	SPAC21E11.03c	S. pombe SPAC21E11.03c /GEN=pcr1 /DEF=transcription factor (PMID 8557039)
1778427_at	-0.00886949	-0.0634108	-0.121289	0.370643	SPBC13G1.13	S. pombe SPBC13G1.13 /GEN=tfb2 /DEF=transcription factor TFIIH complex (PMID 14534314)
1772818_at	0.0470978	0.0854877	0.201803	-0.163635	SPACUNK4.17	S. pombe SPACUNK4.17 /DEF=dehydrogenase (predicted)
1779059_at	-0.109735	0.294506	-0.633614	0.367578	SPBC3E7.08c	S. pombe SPBC3E7.08c /GEN=rad13 /DEF=DNA repair nuclease
1779264_at	0.0525821	-0.450017	0.0548061	0.00463295	SPBC3H7.15	S. pombe SPBC3H7.15 /GEN=hhp1 /DEF=serinethreonine protein kinase
1775086_at	0.0970491	0.374685	-0.215039	0.00190608	SPBC557.05	S. pombe SPBC557.05 /DEF=arrestin family
1773803_at	0.130075	-0.164965	0.0943349	-0.0606505	SPBC1778.10c	S. pombe SPBC1778.10c /DEF=phosphoinositide-dependent protein kinase 1 (predicted)
1777848_at	-0.425787	0.527011	-0.388322	0.363401	SPBC2D10.05	S. pombe SPBC2D10.05 /GEN=exg3 /DEF=glucan 1,3-beta-glucosidase
1776733_at	-0.0295245	0.199504	-0.333626	0.0390937	SPAC17G8.07	S. pombe SPAC17G8.07 /DEF=involved in transcriptional regulation
1779103_at	-0.149056	0.078063	-0.0692043	0.0477047	SPAC23C4.05c	S. pombe SPAC23C4.05c /DEF=hypothetical protein
1774751_at	-0.398684	0.323025	-0.470006	0.313704	SPAC1B3.06c	S. pombe SPAC1B3.06c /DEF=methyltransferase (predicted)
1772160_at	-0.712431	0.432961	-0.707077	0.607753	SPAC688.04c	S. pombe SPAC688.04c /GEN=gst3 /DEF=glutathione S-transferase (PMID 12151111)
1773294_at	-0.352599	0.710311	-0.646815	0.404093	SPBC660.07	S. pombe SPBC660.07 /GEN=ntp1 /DEF=O-glycosyl hydrolase
1777398_at	-0.0925274	0.589479	0.0931002	-0.5206	SPAC343.12	S. pombe SPAC343.12 /GEN=rds1 /DEF=involved in response to stress
1780208_at	0.211584	-0.0721521	0.0931505	-0.195021	SPCC569.05c	S. pombe SPCC569.05c /DEF=unknown specificity
1778843_at	-0.0978797	0.382568	-0.448692	0.0501839	SPBC1D7.05	S. pombe SPBC1D7.05 /GEN=byr2 /DEF=serinethreonine protein kinase
1770719_at	-0.0608873	0.0901734	-0.149461	-0.00825342	SPAC26A3.16	S. pombe SPAC26A3.16 /GEN=dph1 /DEF=ubiquitin family protein
1773940_at	-0.223453	0.12255	-0.204829	0.296416	SPBC649.04	S. pombe SPBC649.04 /GEN=uvi15 /DEF=involved in stress response (required)
1773338_at	0.0607446	0.100196	-0.184233	-0.0314452	SPBC1718.01	S. pombe SPBC1718.01 /GEN=pop1 /DEF=F-box protein
1778513_at	0.109915	0.383661	-0.304603	-0.0647713	SPBC1105.13c	S. pombe SPBC1105.13c /DEF=hypothetical protein
1774552_at	-0.0560029	0.133457	-0.165043	0.0306349	SPAC11E3.04c	S. pombe SPAC11E3.04c /GEN=ubc13 /DEF=ubiquitin conjugating enzyme
1772115_at	-0.0877984	0.152252	-0.0920277	0.00168069	SPAC17C9.08	S. pombe SPAC17C9.08 /GEN=pnu1 /DEF=endonuclease activity
1778379_at	0.630939	-0.097236	0.200656	-0.396922	SPAC11D3.01c	S. pombe SPAC11D3.01c /DEF=conserved fungal protein
1769867_at	0.131651	-0.04352	-0.071166	0.0987088	SPAC607.09c	S. pombe SPAC607.09c /GEN=btn1 /DEF=battenin family protein
1773570_at	-0.130083	0.508225	-0.26262	0.149375	SPBC1734.08	S. pombe SPBC1734.08 /DEF=STAM like protein
1774679_at	-0.0773919	-0.336073	0.0512107	1.46133	SPCC330.03c	S. pombe SPCC330.03c /DEF=cytochrome b5 family
1776548_at	-0.377402	0.724198	-0.651684	0.390594	SPBC23G7.10c	S. pombe SPBC23G7.10c /DEF=NADH-dependent flavin oxidoreductase (predicted)
1774099_at	-0.196902	0.386217	-0.318071	0.286998	SPCC306.08c	S. pombe SPCC306.08c /DEF=malate dehydrogenase (predicted)
1778484_at	-0.0933666	0.843354	-0.550687	0.00719134	SPAC27F1.05c	S. pombe SPAC27F1.05c /DEF=aminotransferase (predicted)
1776873_at	-0.350007	1.09206	-1.17295	0.18888	SPAC13G7.02c	S. pombe SPAC13G7.02c /GEN=ssa1 /DEF=heat shock protein 70 family
1776040_at	0.249135	-0.233685	-0.065388	-0.0340083	SPCC550.05	S. pombe SPCC550.05 /GEN=nse1 /DEF=Smc5-6 complex (PMID 12966087)
1778698_at	-0.327578	0.191237	-0.316242	0.429025	SPCC962.01	S. pombe SPCC962.01 /DEF=C2 domain
1771616_at	0.0186335	-0.308492	-0.137086	0.138345	SPAC20G8.01	S. pombe SPAC20G8.01 /GEN=cdc17 /DEF=DNA ligase
1773817_at	0.0336917	-0.167886	0.0592572	0.0903867	SPAC56F8.16	S. pombe SPAC56F8.16 /GEN=esc1 /DEF=transcription factor (predicted)
1770585_at	0.29931	-0.151821	0.349308	-0.404105	SPCC1322.08	S. pombe SPCC1322.08 /GEN=srk1 /DEF=MAPK-activated protein kinase
1777323_at	0.192842	-0.0950705	0.238183	-0.121035	SPBC16E9.15	S. pombe SPBC16E9.15 /DEF=small protein conserved in human and D. melanogaster
1772495_at	-0.276915	0.631956	-0.590237	0.264152	SPAC4F10.07c	S. pombe SPAC4F10.07c /DEF=localization nucleolus (GFP)
1778942_at	-0.17017	0.0789121	-0.239843	0.0994558	SPBC28F2.07	S. pombe SPBC28F2.07 /GEN=sfr1 /DEF=involved in DNA repair (PMID 14663140)
1773517_at	-0.474051	0.277033	-0.32879	0.49248	SPAC2C4.07c	S. pombe SPAC2C4.07c /DEF=ribonuclease II (RNB) family
1771194_at	0.159695	-0.0716696	-0.128133	-0.00755501	SPBC18H10.19	S. pombe SPBC18H10.19 /DEF=conserved eukaryotic protein
1777538_at	-0.0692059	0.71006	-0.519562	-0.0193481	SPCC1281.04	S. pombe SPCC1281.04 /DEF=pyridoxal reductase (predicted)
1778628_at	0.0207984	0.230583	-0.534772	-0.959857	SPCC1223.03c	S. pombe SPCC1223.03c /GEN=gut2 /DEF=glycerol-3-phosphate dehydrogenase
1769733_at	0.168363	-0.0900256	0.0127033	0.0150518	SPAC9E9.08	S. pombe SPAC9E9.08 /GEN=rad26 /DEF=involved in DNA repair
1770903_at	-0.228544	0.25019	-0.62223	0.187625	SPBC6B1.09c	S. pombe SPBC6B1.09c /GEN=nbs1 /DEF=FHA domain (phosphopeptide binding)
1769902_at	-0.0110324	0.13137	-0.183618	0.0685558	SPCC1450.01c	S. pombe SPCC1450.01c /DEF=pseudogene
1778118_at	-0.176211	-0.0536925	-0.040679	0.274156	SPAC22F3.13	S. pombe SPAC22F3.13 /GEN=tsc1 /DEF=hamartin
1778415_at	-0.13679	0.0412528	-0.195374	0.440464	SPCC18.09c	S. pombe SPCC18.09c /DEF=hypothetical protein
1777179_at	-0.686105	0.151211	-0.154896	0.111412	SPCC757.07c	S. pombe SPCC757.07c /GEN=ctt1 /DEF=catalase
1774630_at	0.124318	0.226969	-0.3628	-0.0629644	SPBC16D10.04c	S. pombe SPBC16D10.04c /GEN=dna2 /DEF=DNA helicase
1776301_at	-0.472226	0.332126	-0.255407	0.492882	SPAC1486.01	S. pombe SPAC1486.01 /DEF=manganese superoxide dismutase (AF069292) (predicted)
1779325_at	-0.071015	-0.122254	-0.082605	0.182487	SPCC16A11.01	S. pombe SPCC16A11.01 /DEF=conserved fungal protein
1773387_at	-0.232293	0.120998	-0.191903	0.0893551	SPAC17G6.03	S. pombe SPAC17G6.03 /DEF=calcineurin-like phosphoesterase (predicted)

## Sheet: Cytokinesis
Probe Set ID	[S2ACTD, DMSO]	[S2ACTD, LatA]	[WTCTD, DMSO]	[WTCTD, LatA]	Transcript ID(Array Design)	Target Description
1774302_at	0.27258	-0.169508	0.0339893	0.0189606	SPAC1782.09c	S. pombe SPAC1782.09c /GEN=clp1 /DEF=Cdc14-related protein phosphatase
1778572_at	0.0641953	0.184278	-0.368896	-0.0164003	SPAC1093.06c	S. pombe SPAC1093.06c /GEN=dhc1 /DEF=dynein heavy chain (PMID 10855500)
1774210_at	0.196403	-0.0621182	0.376711	-0.0674893	SPAC3F10.15c	S. pombe SPAC3F10.15c /GEN=spo12 /DEF=involved in sporulation (predicted)
1776971_at	0.0506563	-0.0354516	-0.198411	0.0324621	SPAC57A10.02	S. pombe SPAC57A10.02 /GEN=cdr2 /DEF=serinethreonine protein kinase
1776696_at	-0.111716	0.1691	-0.268783	0.14377	SPBC3B9.02c	S. pombe SPBC3B9.02c /GEN=cwf28 /DEF=G-patch domain
1769744_at	-0.0387656	-0.115167	0.0490681	0.133574	SPAC9G1.06c	S. pombe SPAC9G1.06c /GEN=cyk3 /DEF=src (SH3) homology domain
1769425_at	0.0639153	-0.124596	-0.0976133	0.0477997	SPAC19E9.02	S. pombe SPAC19E9.02 /GEN=fin1 /DEF=serinethreonine protein kinase
1769458_at	-0.125092	0.0560459	-0.131729	0.129436	SPBC27.02c	S. pombe SPBC27.02c /DEF=DASH complex (predicted)
1779828_at	-0.374764	-0.141606	-0.164227	0.31765	SPAC1D4.11c	S. pombe SPAC1D4.11c /GEN=lkh1 /DEF=dual specificity protein kinase
1778136_at	0.0194235	-0.0402018	-0.0449416	-0.0149317	SPCC4B3.15	S. pombe SPCC4B3.15 /GEN=dmf1 /DEF=involved in cytokinesis (required)
1770881_at	-0.0226399	-0.000363032	-0.134472	0.0479892	SPBC800.05c	S. pombe SPBC800.05c /GEN=tub1 /DEF=tubulin (alpha 2)
1777167_at	-0.0243562	0.0280024	-0.120582	0.187941	SPBC1718.07c	S. pombe SPBC1718.07c /GEN=zfs1 /DEF=zinc finger protein
1773368_at	0.648321	-0.1898	0.423284	-0.0269756	SPCC16C4.08c	S. pombe SPCC16C4.08c /GEN=skb15 /DEF=interacts physically with Shk1p (PMID 11389855)
1776236_at	-0.213285	0.175535	-0.316016	0.162765	SPAC24H6.09	S. pombe SPAC24H6.09 /GEN=gef1 /DEF=RhoGEF
1777755_at	-0.049791	-0.0129248	-0.0805486	0.147827	SPAC12G12.15	S. pombe SPAC12G12.15 /GEN=sif3 /DEF=localization spindle pole body (associated with) (pers. comm. Osami Niwa)
1778436_at	0.0878191	-0.0933495	-0.228985	-0.0143267	SPAC3C7.12	S. pombe SPAC3C7.12 /GEN=noc1 /DEF=microtubule-associated protein (PMID 11007487)
1773403_at	0.0129439	-0.0473595	-0.01933	0.0747315	SPBC12D12.03	S. pombe SPBC12D12.03 /GEN=cct1 /DEF=chaperonin-containing T-complex
1778301_at	-0.0779463	0.0914167	-0.108367	0.0338513	SPAC4A8.15c	S. pombe SPAC4A8.15c /GEN=cdc3 /DEF=profilin
1775288_at	-0.0261888	-0.0910238	0.00480143	0.117119	SPAC821.06	S. pombe SPAC821.06 /GEN=spn2 /DEF=septin (predicted)
1769893_at	-0.551526	0.268894	-0.524652	0.591903	SPAC4A8.05c	S. pombe SPAC4A8.05c /GEN=myp2 /DEF=myosin (type II) (heavy chain) (PMID 9398685)
1770875_at	0.0244258	-0.0599559	0.118847	0.0535037	SPACUNK4.07c	S. pombe SPACUNK4.07c /GEN=cta4 /DEF=P-type ATPase (PMID 12707717)
1772575_at	-0.0312551	0.107203	-0.468654	-0.0173416	SPAC15A10.03c	S. pombe SPAC15A10.03c /GEN=rhp54 /DEF=DEADDEAH box helicase
1779067_at	-0.0179469	-0.0113751	-0.10707	0.0759261	SPAC8E11.07c	S. pombe SPAC8E11.07c /GEN=alp31 /DEF=chaperone activity
1770359_at	-0.052838	-0.172377	0.0126718	0.1452	SPCC188.04c	S. pombe SPCC188.04c /DEF=involved in intracellular protein transport (predicted)
1774611_at	-0.0258665	-0.0780026	0.0537825	0.113506	SPAC3H8.10	S. pombe SPAC3H8.10 /GEN=spo20 /DEF=CRALTRIO domain
1772667_at	0.0470177	0.0967687	-0.199189	-0.184524	SPBC337.14	S. pombe SPBC337.14 /GEN=rpb4 /DEF=DNA-directed RNA polymerase (II subunit)
1776976_at	-0.301826	0.100067	-0.241467	0.127864	SPBC2F12.13	S. pombe SPBC2F12.13 /GEN=klp5 /DEF=kinesin-like protein
1777636_at	-0.124501	0.241219	-0.476625	0.121289	SPCC417.06c	S. pombe SPCC417.06c /DEF=serinethreonine protein kinase (predicted)
1770327_at	0.0127687	-0.0448672	0.000772158	0.0890487	SPAC1F3.06c	S. pombe SPAC1F3.06c /GEN=spo15 /DEF=involved in sporulation (required)
1775559_at	0.00449435	0.145804	-0.11915	-0.000266393	SPBC4C3.12	S. pombe SPBC4C3.12 /GEN=sep1 /DEF=fork head domain
1773396_at	-0.17059	-0.0735973	0.0541385	0.280289	SPBPJ4664.02	S. pombe SPBPJ4664.02 /DEF=glycoprotein (predicted)
1775061_at	0.280921	-0.348191	0.937651	0.0576763	SPAC821.08c	S. pombe SPAC821.08c /GEN=slp1 /DEF=WD repeat protein
1779909_at	0.0272872	0.0797501	-0.0987514	-0.120837	SPAPB1A10.10c	S. pombe SPAPB1A10.10c /GEN=ypt71 /DEF=GTPase
1773516_at	-0.0522245	-0.111416	0.0264482	0.418182	SPBC24C6.07	S. pombe SPBC24C6.07 /GEN=cdc14 /DEF=SIN component
1779903_at	-0.140694	-0.438988	0.136084	0.475186	SPAC144.14	S. pombe SPAC144.14 /GEN=klp8 /DEF=kinesin-like protein
1775406_at	-0.135222	0.191403	-0.551769	0.0818923	SPBC1921.03c	S. pombe SPBC1921.03c /GEN=mex67 /DEF=Tap homolog
1769680_at	0.238793	-0.296101	0.102231	-0.0188595	SPAC890.04c	S. pombe SPAC890.04c /DEF=WD repeat protein
1770254_at	0.0295903	-0.126514	-0.060462	0.244289	SPBC21.06c	S. pombe SPBC21.06c /GEN=cdc7 /DEF=serinethreonine protein kinase
1778239_at	0.116836	0.05546	-0.00973161	-0.396263	SPBPB10D8.02c	S. pombe SPBPB10D8.02c /DEF=arylsulfatase (predicted)
1777127_at	0.00861581	-0.139666	-0.0670586	0.148409	SPAC4F8.13c	S. pombe SPAC4F8.13c /GEN=rng2 /DEF=IQGAP
1770386_at	0.273385	-0.0819213	0.270615	-0.0892293	SPAC2G11.15c	S. pombe SPAC2G11.15c /DEF=RNA methyltransferase activity (predicted)
1771370_at	-0.0362504	0.0569588	-0.27047	-0.0242929	SPAC1F5.04c	S. pombe SPAC1F5.04c /GEN=cdc12 /DEF=formin
1779013_at	0.046087	0.177094	-0.155161	-0.0581443	SPCC1235.10c	S. pombe SPCC1235.10c /GEN=sec6 /DEF=localization exocyst (predicted)
1777586_at	-0.0693979	0.0394462	-0.179923	0.0128934	SPAPJ696.02	S. pombe SPAPJ696.02 /DEF=actin cortical patch component (predicted) (PMID 12388763)
1771669_at	-0.127512	0.0748927	-0.15181	0.147593	SPBC365.15	S. pombe SPBC365.15 /GEN=alp4 /DEF=gamma tubulin complex
1771420_at	-0.0564553	0.21325	-0.153394	0.000318209	SPBP4H10.04	S. pombe SPBP4H10.04 /GEN=ppb1 /DEF=serinethreonine protein phosphatase (catalytic subunit)
1779966_at	-0.0765902	0.141238	-0.216014	0.383209	SPCC736.14	S. pombe SPCC736.14 /GEN=dis1 /DEF=microtubule-associated protein (PMID 7628693)
1775841_at	0.156907	-0.179831	0.138602	-0.0964457	SPBC18H10.04c	S. pombe SPBC18H10.04c /GEN=sce3 /DEF=translation initiation factor
1777073_at	0.0998904	-0.0230592	0.0707137	0.0104014	SPBC16A3.01	S. pombe SPBC16A3.01 /GEN=spn3 /DEF=septin (predicted)
1774013_at	-0.100737	-0.150021	0.0483042	0.113693	SPAC17H9.09c	S. pombe SPAC17H9.09c /GEN=ras1 /DEF=GTPase
1778489_at	-0.136386	0.0843337	-0.148946	0.174128	SPBC146.13c	S. pombe SPBC146.13c /GEN=myo1 /DEF=myosin (type I)
1774735_at	-0.0836687	0.266847	-0.141393	0.0624647	SPBC887.09c	S. pombe SPBC887.09c /DEF=leucine-rich repeat protein
1769605_at	-0.0775153	0.0756318	-0.125162	0.0902948	SPAC8E11.02c	S. pombe SPAC8E11.02c /GEN=rad24 /DEF=involved in DNA repair
1772480_at	0.110851	-0.022296	0.0235875	0.0114806	SPAC1687.15	S. pombe SPAC1687.15 /GEN=gsk3 /DEF=serinethreonine protein kinase
1779022_at	0.0411901	0.0489149	-0.174643	-0.00750542	SPBC15D4.10c	S. pombe SPBC15D4.10c /DEF=zinc finger protein
1777914_at	0.0547854	-0.0979163	-0.138484	0.0321223	SPAC22G7.02	S. pombe SPAC22G7.02 /GEN=kap111 /DEF=karyopherin
1771226_at	-0.141029	0.113514	-0.418371	0.270343	SPCC1393.02c	S. pombe SPCC1393.02c /DEF=hypothetical protein
1775723_at	0.0578934	-0.33658	0.0583649	0.208041	SPAC29E6.02	S. pombe SPAC29E6.02 /GEN=prp3 /DEF=U4U6 x U5 tri-snRNP complex (predicted)
1774562_at	0.11773	0.0585127	-0.167606	-0.00306861	SPCC962.02c	S. pombe SPCC962.02c /GEN=cut17 /DEF=survivin
1778448_at	0.0238562	0.0593974	-0.0606054	-0.0638046	SPBC1706.01	S. pombe SPBC1706.01 /GEN=tea4 /DEF=src (SH3) homology domain
1773991_at	0.171816	-0.758472	0.151538	-0.488615	SPCC18.01c	S. pombe SPCC18.01c /GEN=adg3 /DEF=beta-glucosidase (predicted)
1778438_at	-0.0486326	0.0107864	-0.111129	0.237841	SPBC3F6.05	S. pombe SPBC3F6.05 /GEN=rga1 /DEF=GTPase activating protein
1775544_at	-0.0288636	-0.00973097	-0.137159	0.21175	SPBC800.10c	S. pombe SPBC800.10c /DEF=actin cortical patch component (predicted)
1771327_at	-0.0337248	-0.0202869	-0.0849911	0.178726	SPBC106.20	S. pombe SPBC106.20 /GEN=exo70 /DEF=localization exocyst (predicted)
1779443_at	0.37098	-0.0878433	-0.111679	-0.109975	SPBC12D12.01	S. pombe SPBC12D12.01 /GEN=sad1 /DEF=localization spindle pole body (PMID 7744953)
1770670_at	-0.15648	0.250549	-0.26698	0.141453	SPAC6F6.10c	S. pombe SPAC6F6.10c /GEN=arc2 /DEF=ARP23 actin-organizing complex
1777406_at	-0.533732	0.107083	-0.358019	0.595356	SPAC9G1.10c	S. pombe SPAC9G1.10c /DEF=inositol polyphosphate phosphatase (predicted)
1777161_at	-0.0567036	0.222495	-0.115778	0.117257	SPCC162.07	S. pombe SPCC162.07 /DEF=epsin
1780002_at	-0.150278	0.121489	-0.236118	0.0279875	SPAC6G9.07c	S. pombe SPAC6G9.07c /GEN=arc4 /DEF=ARP23 actin-organizing complex
1773723_at	-0.214393	0.303752	-0.523833	0.182131	SPAC6F6.08c	S. pombe SPAC6F6.08c /GEN=cdc16 /DEF=two-component GAP for GTPase spg1
1780182_at	-0.202724	0.165075	-0.201399	0.027283	SPBC17F3.02	S. pombe SPBC17F3.02 /GEN=nak1 /DEF=N-terminal protein kinase
1773638_at	0.139462	-0.0578067	0.032993	-0.0297654	SPBC14C8.17c	S. pombe SPBC14C8.17c /DEF=WD repeat protein
1776446_at	0.0746864	0.0128762	-0.0226692	-0.0309855	SPAC23C4.08	S. pombe SPAC23C4.08 /GEN=rho3 /DEF=GTPase
1773223_at	-0.222616	0.121293	-0.315614	0.221767	SPAC9E9.10c	S. pombe SPAC9E9.10c /GEN=cbh1 /DEF=centromere binding protein (k-type repeat)
1774544_at	0.144162	-0.167302	-0.120026	0.153289	SPBC1604.20c	S. pombe SPBC1604.20c /GEN=tea2 /DEF=kinesin-like protein
1777349_at	-0.108621	0.173144	-0.18026	0.0793428	SPCC188.02	S. pombe SPCC188.02 /GEN=par1 /DEF=protein phosphatase regulatory subunit (PMID 10757751)
1775496_at	0.0165462	-0.0474936	-0.270036	0.0810941	SPAC1834.07	S. pombe SPAC1834.07 /GEN=klp3 /DEF=kinesin-like protein
1771298_at	0.118188	-0.0972029	0.034291	-0.0375315	SPBC6B1.04	S. pombe SPBC6B1.04 /GEN=mde4 /DEF=no apparent orthologs
1770004_at	-0.0463963	0.0540225	-0.235367	0.091671	SPBC11B10.05c	S. pombe SPBC11B10.05c /GEN=rsp1 /DEF=DNAJ domain protein
1779424_at	0.126695	-0.0704409	0.0756509	-0.0192541	SPAC18G6.07c	S. pombe SPAC18G6.07c /GEN=mra1 /DEF=functions downstream of Ras1p
1773384_at	-0.21896	-0.120839	-0.155116	0.172322	SPCC757.12	S. pombe SPCC757.12 /DEF=glycosyl hydrolase family 13
1772782_at	-0.248773	0.0148338	-0.145974	0.157216	SPBC428.13c	S. pombe SPBC428.13c /GEN=mob1 /DEF=Sid2p-Mob1p kinase complex
1772722_at	0.292105	-0.0527426	0.251651	-0.366167	SPBC31F10.17c	S. pombe SPBC31F10.17c /DEF=sequence orphan
1780251_at	0.0355813	0.010033	0.00826613	-0.233773	SPAC1687.10	S. pombe SPAC1687.10 /DEF=sequence orphan
1778455_at	-0.189635	0.0761719	-0.202195	0.133094	SPCC895.07	S. pombe SPCC895.07 /GEN=alp14 /DEF=localization spindle pole body
1771118_at	0.877889	-0.289515	0.522525	-0.0870301	SPAC14C4.16	S. pombe SPAC14C4.16 /DEF=sequence orphan
1775155_at	0.140299	-0.569635	0.177728	-0.0620238	SPCC1682.04	S. pombe SPCC1682.04 /GEN=cdc31 /DEF=EF hand
1780162_at	0.120481	-0.0846733	0.000281652	-0.000896136	SPBC365.06	S. pombe SPBC365.06 /GEN=pmt3 /DEF=ubiquitin family protein
1771225_at	-0.0195719	0.0616229	-0.181889	0.0305929	SPCC794.11c	S. pombe SPCC794.11c /DEF=actin cortical patch component (predicted)
1776213_at	0.0786139	-0.00350539	-0.215775	-0.065218	SPCC1739.11c	S. pombe SPCC1739.11c /GEN=cdc11 /DEF=SIN component
1770729_at	0.166804	-0.18096	-0.011754	-0.0149883	SPCC1672.07	S. pombe SPCC1672.07 /DEF=WD repeat protein
1778490_at	-0.0638851	0.111952	-0.154809	0.0677004	SPAC1805.08	S. pombe SPAC1805.08 /GEN=dlc1 /DEF=dynein light chain
1777494_at	-0.348328	-0.0898043	-0.247187	0.325143	SPBC4F6.12	S. pombe SPBC4F6.12 /DEF=LIM domain
1769784_at	-0.0844129	0.177843	-0.248826	0.30027	SPAC664.10	S. pombe SPAC664.10 /DEF=kinesin-like protein
1770537_at	0.01032	0.0465406	-0.0784187	0.0112626	SPAC6G9.11	S. pombe SPAC6G9.11 /GEN=syb1 /DEF=synaptobrevin (PMID 12565827)
1777520_at	-0.0590938	0.0262146	-0.225235	0.0220935	SPAC890.02c	S. pombe SPAC890.02c /GEN=alp7 /DEF=coiled-coil (predicted)
1775604_at	0.190044	-0.0102653	-0.106249	-0.0218802	SPBC1A4.07c	S. pombe SPBC1A4.07c /DEF=WD repeat protein
1773407_at	-0.0755421	-0.0264718	-0.0816313	0.0905539	SPCC1840.02c	S. pombe SPCC1840.02c /GEN=bgs4 /DEF=1,3-beta-glucan synthase (subunit) (predicted)
1780050_at	-0.133929	0.112532	-0.16242	0.115172	SPAC16E8.09	S. pombe SPAC16E8.09 /GEN=scd1 /DEF=guanyl-nucleotide exchange factor activity
1773038_at	-0.386722	-0.192727	-0.129756	0.403661	SPBC1709.01	S. pombe SPBC1709.01 /GEN=chs2 /DEF=chitin synthase family
1774890_at	-0.0979392	0.130729	-0.53622	-0.0442009	SPBC1604.16c	S. pombe SPBC1604.16c /DEF=hypothetical protein
1779069_at	0.103697	-0.201351	-0.00136979	0.0238145	SPBC244.01c	S. pombe SPBC244.01c /GEN=sid4 /DEF=SIN component (PMID 9649519)
1771946_at	-0.0236454	0.0278336	-0.28163	0.0260878	SPAC6G9.06c	S. pombe SPAC6G9.06c /GEN=pcp1 /DEF=gamma tubulin complex (associated with) (PMID Venkatram et al in press)
1770901_at	0.208475	-0.281421	0.627532	0.130829	SPBC27.05	S. pombe SPBC27.05 /DEF=sequence orphan
1771654_at	0.0314039	0.143204	-0.13306	-0.104317	SPAC16A10.05c	S. pombe SPAC16A10.05c /DEF=DASH complex (predicted)
1770703_at	-0.267795	0.0459881	-0.118034	0.350258	SPAC23C11.16	S. pombe SPAC23C11.16 /GEN=plo1 /DEF=serinethreonine protein kinase
1779382_at	-0.205814	0.199056	-0.232975	0.182421	SPAC23A1.17	S. pombe SPAC23A1.17 /DEF=adaptor protein (PMID 11901111)
1772354_at	0.317946	-0.670697	0.456873	-0.457202	SPAC644.05c	S. pombe SPAC644.05c /DEF=deoxyuridine 5-triphosphate nucleotidohydrolase (predicted)
1773762_at	0.079463	-0.259116	0.0410802	0.0606759	SPBC36.12c	S. pombe SPBC36.12c /GEN=git7 /DEF=involved in cAMP-mediated signaling
1773549_at	-0.0189006	0.376589	-0.0551475	0.0129649	SPBC1289.14	S. pombe SPBC1289.14 /DEF=adducin N-terminal domain protein
1769326_at	0.280817	-0.336145	0.77472	-0.360879	SPBC1105.05	S. pombe SPBC1105.05 /GEN=exg1 /DEF=glucan 1,3-beta-glucosidase III precursor
1771936_at	0.00359662	-0.04328	-0.0154915	0.0558764	SPBC337.05c	S. pombe SPBC337.05c /GEN=cct8 /DEF=chaperonin-containing T-complex
1773652_at	-0.0549806	0.00779565	-0.132221	0.0914167	SPAC2F7.03c	S. pombe SPAC2F7.03c /GEN=pom1 /DEF=serinethreonine protein kinase
1776443_at	-0.103628	0.0716769	-0.192079	0.0200466	SPAP8A3.08	S. pombe SPAP8A3.08 /GEN=cdc4 /DEF=EF hand
1780140_at	-0.302303	0.0812915	-0.164358	0.107775	SPCC320.13c	S. pombe SPCC320.13c /GEN=ark1 /DEF=serinethreonine protein kinase
1776677_at	0.157632	0.0495078	-0.572858	0.00805918	SPBC16E9.01c	S. pombe SPBC16E9.01c /DEF=sequence orphan
1779935_at	0.0787659	-0.062315	0.0781107	-0.0211817	SPCC1322.02	S. pombe SPCC1322.02 /DEF=sequence orphan
1773550_at	0.0875346	-0.105913	0.0641645	-0.0116809	SPBC16A3.15c	S. pombe SPBC16A3.15c /GEN=nda2 /DEF=tubulin (alpha 1)
1772866_at	0.290742	-0.270823	0.164317	-0.238206	SPCC338.17c	S. pombe SPCC338.17c /GEN=rad21 /DEF=mitotic cohesin complex (subunit) (PMID 11069892)
1776140_at	0.0350091	-0.0265023	0.0664393	-0.0685177	SPBC543.07	S. pombe SPBC543.07 /GEN=pek1 /DEF=serinethreonine protein kinase
1770602_at	0.426479	-0.532396	0.68878	-0.389987	SPAC2E1P5.03	S. pombe SPAC2E1P5.03 /DEF=DNAJ domain protein
1774205_at	-0.169171	0.119583	-0.323508	0.163091	SPAC19G12.14	S. pombe SPAC19G12.14 /GEN=its3 /DEF=1-phosphatidylinositol-4-phosphate 5-kinase activity (PMID 10950958)
1778276_at	0.127901	-0.0377258	0.0591462	-0.0105747	SPAC18G6.03	S. pombe SPAC18G6.03 /GEN=ypt3 /DEF=GTPase
1771798_at	-0.168185	0.191597	-0.129091	0.145441	SPAC11H11.06	S. pombe SPAC11H11.06 /GEN=arp2 /DEF=ARP23 actin-organizing complex
1773011_at	0.061511	-0.093689	0.000662804	0.0269359	SPAC1D4.04	S. pombe SPAC1D4.04 /GEN=cct2 /DEF=T-complex protein 1 (beta subunit)
1775524_at	0.454192	0.482518	-0.254466	-0.18284	SPAC3G9.01	S. pombe SPAC3G9.01 /DEF=sequence orphan
1771314_at	0.135353	-0.120075	-0.018013	0.015619	SPAC6F6.03c	S. pombe SPAC6F6.03c /DEF=GTP binding protein associated
1779092_at	-0.180165	0.186981	-0.16635	0.131594	SPAC926.03	S. pombe SPAC926.03 /GEN=rlc1 /DEF=myosin regulatory light chain (type II) (PMID 11056543)
1777076_at	-0.0831318	0.0850674	-0.149007	0.127998	SPBC1778.06c	S. pombe SPBC1778.06c /GEN=fim1 /DEF=fimbrin
1772867_at	-0.331833	0.322179	-0.453951	0.351411	SPCC645.05c	S. pombe SPCC645.05c /GEN=myo2 /DEF=myosin (type II) (heavy chain)
1776547_at	0.0979745	-0.22798	0.0290524	0.0524206	SPBC13A2.01c	S. pombe SPBC13A2.01c /DEF=nuclear cap-binding complex (small subunit)
1778854_at	0.149465	-0.0913207	0.115886	-0.0423991	SPBC25B2.07c	S. pombe SPBC25B2.07c /DEF=sequence orphan
1777000_at	-0.10247	0.260958	-0.180904	0.150397	SPCC126.06	S. pombe SPCC126.06 /GEN=twf1 /DEF=twinfilin
1778385_at	-0.016318	0.110937	-0.0275275	-0.0510715	SPAC4F8.10c	S. pombe SPAC4F8.10c /DEF=calponin homology (CH) domain
1769928_at	0.290263	0.423281	-0.422876	-0.0112546	SPBC11C11.04c	S. pombe SPBC11C11.04c /GEN=alp1 /DEF=tubulin specific chaperone (cofactor D)
1772216_at	-0.379348	0.115472	-0.133111	0.501281	SPAC19B12.08	S. pombe SPAC19B12.08 /DEF=peptidase family C54
1779226_at	-0.0816905	0.0115881	-0.119295	0.158512	SPCC645.06c	S. pombe SPCC645.06c /GEN=rgf3 /DEF=localization cell division site (pers. comm. Jian-Qiu Wu and John R. Pringle)
1774319_at	0.389001	0.298131	-0.140738	-0.287089	SPAC2F3.15	S. pombe SPAC2F3.15 /DEF=serinethreonine protein kinase (predicted)
1777426_at	-0.557306	-0.0920423	0.110734	0.875251	SPAC9G1.05	S. pombe SPAC9G1.05 /DEF=WD repeat protein
1769540_at	0.28976	-0.0398699	-0.0392052	0.0448262	SPBC336.02	S. pombe SPBC336.02 /DEF=methylase
1776598_at	-0.0239423	0.119536	-0.204103	0.0354875	SPAC29A4.05	S. pombe SPAC29A4.05 /GEN=cam2 /DEF=calmodulin (predicted)
1769930_at	-0.0375764	0.0288938	-0.0809622	0.0398636	SPBP19A11.04c	S. pombe SPBP19A11.04c /GEN=mor2 /DEF=involved in cellular morphogenesis (required) (PMID 12234926)
1776495_at	0.0288293	-0.0272764	-0.0782913	0.00379785	SPBC582.06c	S. pombe SPBC582.06c /DEF=sequence orphan
1772404_at	-0.00423113	-0.0134923	-0.0469001	0.264763	SPBC1685.15c	S. pombe SPBC1685.15c /GEN=klp6 /DEF=kinesin-like protein
1780158_at	0.0372327	0.0749909	-0.424955	0.0237799	SPAC3A11.14c	S. pombe SPAC3A11.14c /GEN=pkl1 /DEF=kinesin-like protein
1770955_at	-0.0248067	-0.0227299	-0.11073	0.163874	SPAC6G10.02c	S. pombe SPAC6G10.02c /GEN=tea3 /DEF=kelch repeat protein
1777281_at	0.0562611	-0.339932	0.124627	0.0062205	SPBC21C3.07c	S. pombe SPBC21C3.07c /DEF=methyltransferase (predicted)
1775034_at	0.11923	-0.155512	-0.203178	-0.0111233	SPBC31E1.06	S. pombe SPBC31E1.06 /DEF=GTP binding
1778482_at	0.139715	-0.952587	0.381533	-0.828414	SPAPJ760.03c	S. pombe SPAPJ760.03c /GEN=adg1 /DEF=glycoprotein (predicted)
1773238_at	-0.017175	-0.0966374	0.120205	0.170646	SPAC20G8.05c	S. pombe SPAC20G8.05c /GEN=cdc15 /DEF=phosphoprotein
1776743_at	0.172268	-0.0168854	-0.106909	-0.0115112	SPBC32F12.04	S. pombe SPBC32F12.04 /GEN=tug1 /DEF=tubulin (gamma)
1776579_at	-0.155327	-0.552755	0.035525	0.35828	SPBC1709.12	S. pombe SPBC1709.12 /DEF=sequence orphan
1769590_at	-0.058239	0.0223703	-0.136879	0.010938	SPAC4F10.11	S. pombe SPAC4F10.11 /GEN=spn1 /DEF=septin
1774557_at	-0.210141	0.200432	-0.222699	0.201416	SPAC688.11	S. pombe SPAC688.11 /DEF=actin cortical patch component (predicted)
1774164_at	-0.103901	0.0542749	-0.384921	0.0887426	SPAC4F10.15c	S. pombe SPAC4F10.15c /GEN=wsp1 /DEF=Wiskott-Aldrich homolog
1776369_at	-0.0879173	0.471945	-0.486668	0.0364358	SPAC589.08c	S. pombe SPAC589.08c /DEF=DASH complex (predicted)
1778721_at	-0.146502	0.0818574	-0.202944	0.0762793	SPCC1322.10	S. pombe SPCC1322.10 /DEF=glycoprotein (predicted)
1779704_at	0.273129	-0.345097	0.197083	-0.0239092	SPBC19F5.02c	S. pombe SPBC19F5.02c /DEF=WD repeat protein
1775488_at	0.0553271	0.0675701	-0.0251274	-0.00505606	SPAC14C4.02c	S. pombe SPAC14C4.02c /GEN=spr18 /DEF=SMC family (PMID 10747036)
1772695_at	0.141587	-0.0996291	0.288109	0.042648	SPAC16A10.04	S. pombe SPAC16A10.04 /GEN=rho4 /DEF=GTPase
1775567_at	0.205703	-0.600486	0.86102	0.052735	SPAC821.09	S. pombe SPAC821.09 /GEN=eng1 /DEF=glycosyl hydrolase family 81
1771033_at	-0.213674	0.170897	-0.195135	0.141109	SPBC106.01	S. pombe SPBC106.01 /GEN=mph1 /DEF=Mps1-like family (PMID 9601094)
1777026_at	-0.100078	0.242958	-0.313169	0.0885407	SPAC3A12.14	S. pombe SPAC3A12.14 /GEN=cam1 /DEF=calmodulin (PMID 3035538)
1778060_at	0.0719055	0.104381	-0.241696	-0.0633386	SPAC806.08c	S. pombe SPAC806.08c /DEF=sequence orphan
1779960_at	-0.181133	0.131928	-0.392115	0.111299	SPBC12C2.05c	S. pombe SPBC12C2.05c /DEF=DAG domain
1779173_at	0.0452611	-0.00411733	-0.114354	0.0320822	SPAC2F7.07c	S. pombe SPAC2F7.07c /DEF=zinc finger protein
1773025_at	-0.346866	0.214113	-0.388787	0.318151	SPBC19F8.03c	S. pombe SPBC19F8.03c /DEF=ENTH domain protein
1769817_at	-0.0689516	0.086189	-0.173572	0.0922823	SPAC631.01c	S. pombe SPAC631.01c /DEF=F-actin capping protein (beta subunit) (predicted)
1776924_at	0.161068	-0.2645	0.117623	-0.0528545	SPBC902.06	S. pombe SPBC902.06 /DEF=hypothetical protein
1771783_at	0.0354493	0.158578	-0.846334	0.297785	SPBC216.02	S. pombe SPBC216.02 /DEF=coiled-coil (region) (predicted)
1775360_at	0.201146	-0.299633	0.0595071	-0.0203705	SPBC30D10.11	S. pombe SPBC30D10.11 /GEN=gpi1 /DEF=N-acetylglucosaminyl transferase component (predicted)
1774191_at	-0.174235	0.204689	-0.40616	0.134698	SPAC1687.09	S. pombe SPAC1687.09 /DEF=conserved fungal protein
1772851_at	-0.365499	0.307432	-0.55313	0.389999	SPAPJ760.02c	S. pombe SPAPJ760.02c /GEN=app1 /DEF=actin-binding protein
1774730_at	-0.168807	0.139537	-0.284708	0.184945	SPAC222.10c	S. pombe SPAC222.10c /GEN=byr4 /DEF=two-component GAP for GTPase spg1 (PMID 9742395)
1773237_at	0.0035073	-0.206487	0.0733051	0.0827195	SPBC1A4.08c	S. pombe SPBC1A4.08c /GEN=cct3 /DEF=chaperonin-containing T-complex
1772096_at	-0.0470492	0.313891	-0.172846	-0.00612736	SPBC409.05	S. pombe SPBC409.05 /GEN=skp1 /DEF=SCF ubiquitin ligase complex (PMID 9990507)
1780204_at	0.171027	-0.270443	0.295661	-0.0241162	SPBC31E1.02c	S. pombe SPBC31E1.02c /GEN=pmr1 /DEF=ATPase (PMID 12707717)
1770870_at	-0.151112	-0.0220668	-0.275995	0.115442	SPAC13G7.04c	S. pombe SPAC13G7.04c /GEN=mac1 /DEF=membrane anchored protein (PMID 12206652)
1776765_at	0.0146338	-0.0688038	-0.00987244	0.0817216	SPBC1215.02c	S. pombe SPBC1215.02c /DEF=N-acetyltransferase complex (non catalytic subunit)
1776374_at	-0.140382	0.0218175	-0.0818688	0.202446	SPBC651.11c	S. pombe SPBC651.11c /GEN=apm2 /DEF=AP adaptor complex (predicted)
1777743_at	0.0696462	-0.0348743	0.0428206	-0.0169722	SPBC2D10.10c	S. pombe SPBC2D10.10c /GEN=fib1 /DEF=fibrillarin
1769572_at	-0.146612	0.0273231	-0.100682	0.180356	SPAC1006.06	S. pombe SPAC1006.06 /GEN=rgf2 /DEF=GDP-GTP exchange protein for Rho1p (predicted)
1772979_at	0.246505	-0.650674	0.0391127	0.195155	SPBC651.04	S. pombe SPBC651.04 /DEF=hypothetical protein
1771694_at	-0.3526	0.226935	-0.523976	0.250809	SPAC17G8.10c	S. pombe SPAC17G8.10c /GEN=dma1 /DEF=zinc finger protein
1773108_at	0.393876	-0.179962	0.0619075	-0.0154845	SPBC651.01c	S. pombe SPBC651.01c /DEF=GTPase activity (predicted)
1773142_at	-0.117292	0.0647481	-0.126333	0.0659304	SPBC211.06	S. pombe SPBC211.06 /GEN=gfh4 /DEF=gamma tubulin complex (pers. comm. Sri Venkatram)
1771538_at	-0.0942605	-0.489063	0.193466	0.033481	SPBC428.20c	S. pombe SPBC428.20c /GEN=alp6 /DEF=gamma tubulin complex (predicted)
1779545_at	0.041659	0.00751591	-0.476202	0.0600468	SPCC417.07c	S. pombe SPCC417.07c /DEF=gamma tubulin complex (associated with) (PMID Venkatram et al in press) (Sawin et al in press)
1771784_at	-0.0171356	0.0708825	-0.238769	0.0674919	SPBC21D10.05c	S. pombe SPBC21D10.05c /GEN=ucp3 /DEF=GTPase activating protein (predicted)
1771760_at	0.13095	-0.23701	0.05008	0.108913	SPAC6G9.13c	S. pombe SPAC6G9.13c /DEF=sequence orphan
1774392_at	-0.00509612	-0.033933	-0.106994	0.209463	SPBC1289.04c	S. pombe SPBC1289.04c /GEN=pob1 /DEF=involved in cell polarity (maintenance) (required)
1775805_at	-0.112787	0.12705	-0.162935	0.13076	SPBC14C8.06	S. pombe SPBC14C8.06 /GEN=arc1 /DEF=WD repeat protein
1777876_at	0.0570726	0.220982	-0.235118	-0.00813802	SPBC651.12c	S. pombe SPBC651.12c /DEF=hypothetical protein
1777950_at	-0.127764	0.00483163	-0.0680389	0.282008	SPBC13E7.09	S. pombe SPBC13E7.09 /DEF=verprolin
1776839_at	-0.0879075	0.19581	-0.383482	0.00350444	SPAC4H3.05	S. pombe SPAC4H3.05 /GEN=srs2 /DEF=DNA helicase
1778893_at	0.0369205	-0.034043	0.00205517	-0.0471792	SPAC1486.04c	S. pombe SPAC1486.04c /GEN=alm1 /DEF=coiled-coil (PMID 10660053)
1770214_at	-0.0420338	-0.00449149	-0.163548	0.0762676	SPAC4H3.11c	S. pombe SPAC4H3.11c /DEF=hypothetical protein
1773797_s_at	-0.442836	0.378082	-0.850384	0.546695	SPBC1711.02	S. pombe SPBC1711.02 /GEN=matmc /DEF=mating-type m-specific polypeptide mc
1779872_at	0.115829	-0.0187292	-0.18952	-0.000529289	SPAC8C9.17c	S. pombe SPAC8C9.17c /DEF=DASH complex (predicted)
1771656_at	0.602483	-0.151101	0.344355	-0.0207443	SPAC17H9.05	S. pombe SPAC17H9.05 /GEN=ebp2 /DEF=P40-like
1779101_at	-0.183123	0.301592	-0.408744	0.133347	SPAC821.12	S. pombe SPAC821.12 /GEN=orb6 /DEF=serinethreonine protein kinase
1774973_at	-0.100891	0.0132942	-0.0947838	0.11969	SPCC1906.01	S. pombe SPCC1906.01 /DEF=mannose-1-phosphate guanyltransferase
1777428_at	0.0784257	0.0512015	-0.461697	0.0423768	SPAC27F1.04c	S. pombe SPAC27F1.04c /GEN=nuf2 /DEF=localization spindle pole body
1779271_at	0.51201	-0.299152	0.304461	-0.0247037	SPAC18G6.06	S. pombe SPAC18G6.06 /DEF=ribonucleoprotein (RNP) complex (predicted) (PMID 12068309)
1776512_at	-0.120348	0.1297	-0.102459	0.11318	SPAC1565.06c	S. pombe SPAC1565.06c /GEN=spg1 /DEF=GTPase
1777644_at	-0.10412	-0.00220807	-0.0918474	0.091184	SPAC19B12.02c	S. pombe SPAC19B12.02c /DEF=GPI anchored protein (predicted) (pers. comm. Birgit Eisenhaber)
1770782_at	-0.0352824	0.195338	-0.35644	0.0701281	SPCC188.07	S. pombe SPCC188.07 /DEF=sequence orphan
1772858_at	-0.0362244	-0.0243486	0.0234092	0.00160122	SPAC56E4.04c	S. pombe SPAC56E4.04c /GEN=cut6 /DEF=acetyl-CoA carboxylase
1773076_at	0.115382	-0.259562	-0.023241	0.0136779	SPAC1786.03	S. pombe SPAC1786.03 /GEN=cut11 /DEF=localization nuclear membrane
1776782_at	-0.0649951	-0.0706024	-0.111679	0.28382	SPAC23C4.18c	S. pombe SPAC23C4.18c /GEN=rad4 /DEF=DNA polymerase epsilon (predicted)
1774783_at	0.130693	-0.179696	-0.0866925	-0.00982666	SPBC428.19c	S. pombe SPBC428.19c /DEF=WD repeat protein
1777216_at	-0.4055	0.320728	-0.386887	0.412973	SPBC32F12.10	S. pombe SPBC32F12.10 /DEF=phosphoglucomutase (predicted)
1770627_at	-0.0638259	0.290296	-0.155305	0.0974821	SPBC119.08	S. pombe SPBC119.08 /GEN=pmk1 /DEF=serinethreonine protein kinase
1775686_at	0.0138334	-0.000364939	-0.0723028	0.0974286	SPBC29A10.05	S. pombe SPBC29A10.05 /GEN=exo1 /DEF=exonuclease
1777064_at	0.287072	0.0259031	-0.00768598	-0.0658216	SPBC83.01	S. pombe SPBC83.01 /GEN=ucp8 /DEF=actin cortical patch component (predicted)
1774454_at	-0.0297165	0.0866464	-0.39975	0.0815789	SPBC13E7.06	S. pombe SPBC13E7.06 /DEF=hypothetical protein
1779749_at	-0.00751591	0.0743122	-0.187591	-0.0382827	SPAC227.07c	S. pombe SPAC227.07c /GEN=pab1 /DEF=protein phosphatase regulatory subunit
1776182_at	0.168833	-0.375856	0.336941	-0.0345364	SPAC1006.08	S. pombe SPAC1006.08 /GEN=etd1 /DEF=involved in septation (required)
1771913_at	0.153252	0.195715	-0.518732	-0.112334	SPBC8D2.05c	S. pombe SPBC8D2.05c /DEF=involved in spindle assembly (mitotic) (predicted)
1778294_at	-0.149362	0.0977742	-0.175107	0.216627	SPCC5E4.04	S. pombe SPCC5E4.04 /GEN=cut1 /DEF=separin
1774549_at	0.0880686	0.00302506	-0.173597	0.0171595	SPBC23G7.08c	S. pombe SPBC23G7.08c /GEN=rga7 /DEF=GTPase activating protein
1772129_at	-0.117763	0.120601	-0.327121	0.0445067	SPBC2D10.14c	S. pombe SPBC2D10.14c /GEN=myo51 /DEF=myosin (type V)
1771208_at	0.082345	-0.0110909	0.0028038	-0.180784	SPBC25D12.02c	S. pombe SPBC25D12.02c /DEF=hypothetical protein
1776722_at	0.301556	-0.731846	0.628228	-0.166912	SPAC19G12.16c	S. pombe SPAC19G12.16c /GEN=adg2 /DEF=glycoprotein (predicted)
1777915_at	0.134725	-0.033103	-0.0078125	0.0196768	SPCC1442.12	S. pombe SPCC1442.12 /DEF=CDP-diacylglycerol--serine O-phosphatidyltransferase (predicted)
1779060_at	0.0579112	0.131264	-0.0983667	-0.0394932	SPAC17H9.11	S. pombe SPAC17H9.11 /DEF=cofilintropomyosin-type
1770756_at	-0.0245199	-0.0432558	-0.148106	0.297046	SPAC23C4.02	S. pombe SPAC23C4.02 /GEN=crn1 /DEF=WD repeat protein
1773862_at	-0.262198	-0.497133	0.12852	0.0385704	SPAC323.03c	S. pombe SPAC323.03c /DEF=hypothetical protein
1780017_at	0.237256	-0.261132	0.292888	-0.236871	SPBC2A9.07c	S. pombe SPBC2A9.07c /DEF=sequence orphan
1779292_at	-0.117658	0.186714	-0.218742	0.140052	SPAC12B10.07	S. pombe SPAC12B10.07 /DEF=F-actin capping protein (alpha subunit)
1779781_at	0.660782	-0.000202497	-0.0743977	-0.50224	SPBPB2B2.13	S. pombe SPBPB2B2.13 /DEF=galactokinase (predicted)
1778924_at	0.398253	-0.383625	1.01603	0.00713253	SPAC6G10.12c	S. pombe SPAC6G10.12c /GEN=ace2 /DEF=transcrption factor
1771858_at	0.0877956	-0.14009	-0.0966686	0.101713	SPAC1805.07c	S. pombe SPAC1805.07c /GEN=hos2 /DEF=DASH complex (predicted)
1769699_at	0.046545	-0.0348155	-0.0313625	0.0165882	SPBC106.06	S. pombe SPBC106.06 /GEN=cct4 /DEF=chaperonin-containing T-complex
1770849_at	-0.107914	0.0493933	-0.379516	0.134394	SPAC6F12.12	S. pombe SPAC6F12.12 /GEN=par2 /DEF=protein phosphatase regulatory subunit (PMID 10757751)
1772506_at	0.00245825	-0.00899188	-0.166647	0.253919	SPBC32F12.08c	S. pombe SPBC32F12.08c /DEF=DASH complex (predicted)
1772629_at	-0.0615552	0.0424525	-0.174401	0.040355	SPBC725.09c	S. pombe SPBC725.09c /GEN=hob3 /DEF=amphiphysin
1779437_at	0.121121	-0.303292	0.222031	0.143532	SPAC343.20	S. pombe SPAC343.20 /DEF=sequence orphan
1772650_at	-0.102058	0.0947708	-0.431169	0.0352128	SPCC4G3.19	S. pombe SPCC4G3.19 /GEN=alp16 /DEF=gamma tubulin complex (PMID 1213407)
1774325_at	0.0639629	-0.180277	-0.0150665	0.0237713	SPBC3H7.11	S. pombe SPBC3H7.11 /DEF=methyltransferase (predicted)
1769405_at	-0.117054	0.121747	-0.191136	0.112137	SPBC215.15	S. pombe SPBC215.15 /GEN=sec13 /DEF=WD repeat protein
1777651_at	-0.156915	-0.0114864	-0.061216	0.000421842	SPCC965.06	S. pombe SPCC965.06 /DEF=potassium channel subunit ??? (predicted)
1774078_at	-0.161598	0.0720644	-0.158964	0.427198	SPBC19G7.05c	S. pombe SPBC19G7.05c /GEN=cps1 /DEF=1,3-beta-glucan synthase (subunit)
1773724_at	0.256191	-0.52819	0.601699	0.0766697	SPBC27.04	S. pombe SPBC27.04 /DEF=Mre11 complex (multisubunit endonuclease) (predicted)
1774524_at	-0.294954	0.261134	-0.474021	0.274448	SPBC4F6.06	S. pombe SPBC4F6.06 /GEN=kin1 /DEF=serinethreonine protein kinase
1777074_at	-0.254406	0.0698579	-0.272397	0.106126	SPAC13F5.06c	S. pombe SPAC13F5.06c /GEN=sec10 /DEF=localization exocyst
1779104_at	-0.216364	0.192873	-0.2789	0.27725	SPBC11C11.02	S. pombe SPBC11C11.02 /GEN=imp2 /DEF=involved in cytokinesis, actomyosin ring formation
1779065_at	0.139372	-0.148437	0.314028	0.0668325	SPBC3E7.12c	S. pombe SPBC3E7.12c /GEN=cfh4 /DEF=Chs Four Homologue (pers. comm. Henar Montero)
1777676_at	0.320513	-0.151718	-0.0856419	0.0108194	SPAC3G9.12	S. pombe SPAC3G9.12 /DEF=localization spindle pole body (predicted)
1779636_at	-0.0927394	0.241056	-0.280911	0.0539061	SPAC17G8.04c	S. pombe SPAC17G8.04c /GEN=arc5 /DEF=ARP23 actin-organizing complex
1776780_at	0.205923	-0.146473	0.151522	-0.0931075	SPBC582.03	S. pombe SPBC582.03 /GEN=cdc13 /DEF=cyclin
1769646_at	0.0907761	-0.0162938	0.00717227	-0.0268822	SPBC29B5.04c	S. pombe SPBC29B5.04c /DEF=conserved fungal protein
1770198_at	-0.150537	0.0014623	-0.198862	0.185598	SPCC1919.10c	S. pombe SPCC1919.10c /GEN=myo52 /DEF=myosin (type V)
1780057_at	-0.00167815	0.00904147	-0.116075	0.0168858	SPAC110.03	S. pombe SPAC110.03 /GEN=cdc42 /DEF=GTPase
1778607_at	0.244471	-0.0447842	0.490771	-0.407778	SPAP7G5.06	S. pombe SPAP7G5.06 /DEF=amino acid permease family
1769830_at	-0.0557194	0.0571028	-0.0783726	0.0559702	SPBC32H8.12c	S. pombe SPBC32H8.12c /GEN=act1 /DEF=actin (PMID 1524835)
1773554_at	-0.32701	0.352406	-0.577681	0.479386	SPAC1F3.02c	S. pombe SPAC1F3.02c /GEN=mkh1 /DEF=MEK kinase (PMID 9199286)
1770351_at	0.0411774	-0.252115	0.0927105	0.0858504	SPBC25H2.12c	S. pombe SPBC25H2.12c /GEN=cct7 /DEF=chaperonin-containing T-complex
1778595_at	-0.248228	0.211959	-0.428801	0.318827	SPAC56F8.02	S. pombe SPAC56F8.02 /DEF=AMP binding enzyme (predicted)
1780096_at	-0.383634	-0.182476	0.0881904	0.232363	SPAC1039.05c	S. pombe SPAC1039.05c /DEF=conserved fungal protein
1772237_at	0.081982	-0.19301	0.00658258	-0.0401033	SPBC557.04	S. pombe SPBC557.04 /DEF=Ark1Prk1 family protein kinase
1771683_at	-0.185954	0.19429	-0.208386	0.145934	SPBC19G7.16	S. pombe SPBC19G7.16 /DEF=transcription elongation factor complex (predicted)
1774869_at	0.00162697	-0.0822449	-0.0159661	0.0223989	SPAC1705.03c	S. pombe SPAC1705.03c /DEF=involved in cell wall biosynthesis (predicted)
1777054_at	-0.117312	0.139995	-0.109388	0.0427179	SPBC1347.10	S. pombe SPBC1347.10 /GEN=cdc23 /DEF=MCM-associated protein (PMID 12185500)
1777844_at	-0.0910616	0.188721	-0.152944	0.0820446	SPBC1778.08c	S. pombe SPBC1778.08c /GEN=arc2 /DEF=ARP23 actin-organizing complex
1777813_at	-0.100455	0.41518	-0.198308	0.180654	SPBC14C8.01c	S. pombe SPBC14C8.01c /GEN=cut2 /DEF=securin
1777470_at	-0.0671539	0.0800899	-0.141289	0.126942	SPAC1F7.04	S. pombe SPAC1F7.04 /GEN=rho1 /DEF=GTPase
1770361_at	-0.0239023	-0.0271222	-0.144841	0.746034	SPBC19G7.06	S. pombe SPBC19G7.06 /DEF=MAD box transcription factor
1770286_at	-0.382512	0.620955	-0.424266	0.473253	SPBC106.13	S. pombe SPBC106.13 /DEF=conserved eukaryotic protein
1778511_at	-0.525161	0.266562	-0.46233	0.153556	SPBC6B1.02	S. pombe SPBC6B1.02 /DEF=Ark1Prk1 family protein kinase
1774465_at	0.295031	-0.896423	0.553809	-0.352022	SPAC14C4.09	S. pombe SPAC14C4.09 /GEN=agn1 /DEF=alpha glucanase (predicted) (pers. comm. Yolanda Sanchez Martin)
1780033_at	0.0564359	0.000449181	-0.173777	0.04728	SPAC3H1.12c	S. pombe SPAC3H1.12c /GEN=snt2 /DEF=Lid2 complex (PMID 12488447)
1773029_at	-0.165741	0.110229	-0.164303	0.147386	SPAC630.03	S. pombe SPAC630.03 /GEN=arp3 /DEF=ARP23 actin-organizing complex
1779342_at	-0.0100301	-0.118573	-0.0141907	0.0546929	SPAC24B11.11c	S. pombe SPAC24B11.11c /GEN=sid2 /DEF=Sid2p-Mob1p kinase complex
1779989_at	-0.142818	0.299064	-0.525308	0.205814	SPAC12B10.12c	S. pombe SPAC12B10.12c /GEN=rhp41 /DEF=involved in DNA repair (PMID 12807767)
1776627_at	-0.183837	0.26152	-0.20621	0.178173	SPCC18.04	S. pombe SPCC18.04 /GEN=pof6 /DEF=F-box protein
1776192_at	0.411984	-0.119022	0.266904	-0.157055	SPBC12D12.02c	S. pombe SPBC12D12.02c /GEN=cdm1 /DEF=DNA polymerase delta (subunit) (PMID 9326594)
1772872_at	0.00800323	-0.00378291	-0.121233	0.120826	SPCC16C4.01	S. pombe SPCC16C4.01 /GEN=sif2 /DEF=DUF155
1779885_at	0.0247815	-0.481823	0.198018	0.100262	SPAC6G10.07	S. pombe SPAC6G10.07 /DEF=nuclear cap-binding complex (predicted)
1774034_at	0.0851466	-0.109605	0.0268698	0.00782299	SPBC16C6.09	S. pombe SPBC16C6.09 /DEF=glycosyl transferase family 39
1778213_at	-0.170065	0.190718	-0.412756	0.284339	SPAC25G10.07c	S. pombe SPAC25G10.07c /GEN=cut7 /DEF=kinesin-like protein
1778224_at	0.0501925	-0.0625108	0.0174522	0.0161962	SPBC646.11	S. pombe SPBC646.11 /GEN=cct6 /DEF=chaperonin-containing T-complex
1777304_at	-0.150833	0.417043	-0.588466	0.188848	SPBC15D4.01c	S. pombe SPBC15D4.01c /DEF=kinesin-like protein
1771347_at	-0.137475	0.0417779	-0.203859	0.21616	SPCC1223.06	S. pombe SPCC1223.06 /GEN=tea1 /DEF=microtubule-associated protein
1774314_at	-0.286025	0.201565	-0.287004	0.311834	SPAPB1A10.09	S. pombe SPAPB1A10.09 /DEF=microtubule-associated protein (predicted)
1780242_at	-0.216235	-0.1186	-0.159917	0.364446	SPAC9G1.09	S. pombe SPAC9G1.09 /GEN=sid1 /DEF=serinethreonine protein kinase
1777166_at	-0.00902208	0.105742	-0.101871	0.00236861	SPBC1289.01c	S. pombe SPBC1289.01c /GEN=cfh3 /DEF=Chs Four Homologue (pers. comm. Henar Montero)
1778680_at	0.0842692	0.121754	-0.204751	-0.0554517	SPAC9G1.11c	S. pombe SPAC9G1.11c /GEN=spn4 /DEF=septin
1770734_at	-0.36315	0.30967	-0.453926	0.35655	SPCC306.09c	S. pombe SPCC306.09c /GEN=cap1 /DEF=actin cortical patch component (predicted)
1771768_at	-0.181455	0.176888	-0.314607	0.259189	SPAC15A10.08	S. pombe SPAC15A10.08 /GEN=ain1 /DEF=alpha-actinin
1772353_at	0.113102	-0.0400941	-0.0599413	0.0171862	SPAC19E9.01c	S. pombe SPAC19E9.01c /GEN=nup40 /DEF=nucleoporin
1779298_at	-0.110275	0.0406094	-0.159776	0.171732	SPAC22A12.07c	S. pombe SPAC22A12.07c /DEF=glycosyl transferase family 39
1777588_at	0.177548	-0.13438	-0.0280129	-0.00699711	SPBC947.12	S. pombe SPBC947.12 /GEN=kms2 /DEF=coiled-coil (predicted)
1774449_at	-0.0415592	0.0395196	-0.264655	0.095432	SPAC18G6.15	S. pombe SPAC18G6.15 /GEN=mal3 /DEF=EB1 domain
1779135_at	0.408467	-0.097834	0.182073	-0.331445	SPBC1271.09	S. pombe SPBC1271.09 /DEF=membrane transporter
1773419_at	0.0777858	0.435689	-0.657714	-0.0701901	SPAC6G9.04	S. pombe SPAC6G9.04 /DEF=pleckstrin homology domain
1778206_at	0.0206505	-0.0232302	-0.000766118	0.0359456	SPAC1420.02c	S. pombe SPAC1420.02c /GEN=cct5 /DEF=chaperonin-containing T-complex
1774941_at	-0.080664	0.15413	-0.382643	-0.0163104	SPAC3A11.05c	S. pombe SPAC3A11.05c /GEN=kms1 /DEF=meiosis specific protein
1774918_at	0.405262	-0.149047	0.354811	-0.129	SPBC27.01c	S. pombe SPBC27.01c /DEF=hypothetical protein
1773418_at	-0.12549	0.239308	-0.245879	0.0604003	SPBC646.17c	S. pombe SPBC646.17c /DEF=WD repeat protein
1769594_at	-0.0113109	-0.0219062	-0.150503	0.431882	SPAC139.03	S. pombe SPAC139.03 /DEF=transcriptional regulator (predicted)
1778940_at	-0.00599575	-0.240103	-0.0227893	0.198971	SPCC613.04c	S. pombe SPCC613.04c /GEN=rng3 /DEF=UCS-domain protein (PMID 1085282)
1772415_at	-0.369355	0.0849686	-0.473014	0.263008	SPAP8A3.04c	S. pombe SPAP8A3.04c /GEN=hsp9 /DEF=heat shock protein (PMID 8679693)
1773833_at	0.00779247	-0.421411	0.26202	0.0918706	SPBC24C6.10c	S. pombe SPBC24C6.10c /DEF=hypothetical protein
1778129_at	-0.0257902	0.0992835	-0.230683	0.0358817	SPAC31A2.09c	S. pombe SPAC31A2.09c /GEN=apm4 /DEF=AP adaptor complex (predicted)
1779258_at	-0.0755202	0.0671511	-0.250977	0.0656004	SPAC21E11.03c	S. pombe SPAC21E11.03c /GEN=pcr1 /DEF=transcription factor (PMID 8557039)
1772305_at	0.358593	-0.120098	0.172184	0.0292241	SPBC19G7.04	S. pombe SPBC19G7.04 /DEF=transcriptional regulator (predicted)
1773803_at	0.130075	-0.164965	0.0943349	-0.0606505	SPBC1778.10c	S. pombe SPBC1778.10c /DEF=phosphoinositide-dependent protein kinase 1 (predicted)
1775511_at	0.228922	-0.0595814	-0.193749	-0.0166311	SPCC1442.13c	S. pombe SPCC1442.13c /DEF=hypothetical protein
1778974_at	0.334407	-0.157521	0.322228	-0.0268307	SPAC23C11.12	S. pombe SPAC23C11.12 /GEN=hcn1 /DEF=anaphase-promoting complex (APC)
1772215_at	-0.0591151	0.0244843	-0.116551	0.153619	SPCP1E11.02	S. pombe SPCP1E11.02 /DEF=Ark1Prk1 family protein kinase
1777688_at	0.0194451	0.0484301	0.0300878	-0.0292412	SPAC1834.06c	S. pombe SPAC1834.06c /DEF=conserved eukaryotic protein
1774329_at	0.0606941	-0.0173613	0.0958827	-0.100013	SPAC926.07c	S. pombe SPAC926.07c /DEF=dynein light chain (predicted)
1775880_at	0.132204	-0.229906	0.0638463	-0.237077	SPBC11G11.02c	S. pombe SPBC11G11.02c /GEN=end3 /DEF=actin cortical patch component (predicted)
1769867_at	0.131651	-0.04352	-0.071166	0.0987088	SPAC607.09c	S. pombe SPAC607.09c /GEN=btn1 /DEF=battenin family protein
1776867_at	-0.0774555	0.0944487	-0.254219	0.061251	SPAC27F1.02c	S. pombe SPAC27F1.02c /GEN=cdc8 /DEF=tropomyosin
1775383_at	-0.0982997	0.0542186	-0.21149	0.169383	SPAC25G10.09c	S. pombe SPAC25G10.09c /DEF=actin cortical patch component (predicted)
1776209_at	-0.097283	0.172525	-0.342961	0.135588	SPBC336.15	S. pombe SPBC336.15 /GEN=pic1 /DEF=localization centromere
1772256_at	-0.0510403	-0.00280984	-0.0811882	0.0542777	SPBC26H8.07c	S. pombe SPBC26H8.07c /GEN=nda3 /DEF=tubulin (beta) (PMID 6094012)
1779187_at	-0.051012	0.060887	-0.0588881	0.00585047	SPAC20G4.06c	S. pombe SPAC20G4.06c /GEN=adf1 /DEF=cofilin
1778938_at	0.275882	-0.0898406	0.0460857	-0.0687316	SPBC651.03c	S. pombe SPBC651.03c /GEN=gyp10 /DEF=TBC domain protein
1774203_at	0.0330426	0.00454521	-0.100785	0.0767822	SPCC16C4.07	S. pombe SPCC16C4.07 /GEN=scw1 /DEF=RNA-binding protein
1779992_at	0.0313826	-0.0827627	0.0409422	0.289225	SPCC1620.14c	S. pombe SPCC1620.14c /GEN=snf22 /DEF=SNF2 family
1772926_at	-0.0734962	-0.0441656	0.131429	0.0638644	SPAC23C4.13	S. pombe SPAC23C4.13 /GEN=bet1 /DEF=SNARE (predicted)
1778158_at	-0.330499	0.340353	-0.379239	0.301812	SPBC651.05c	S. pombe SPBC651.05c /DEF=EAP30 family
1774029_at	0.0664212	0.565321	-0.472091	-0.0312344	SPBC649.05	S. pombe SPBC649.05 /GEN=cut12 /DEF=localization spindle pole body (PMID 9531532)
1773192_at	0.0652536	-0.0725565	0.118945	0.391036	SPBC725.17c	S. pombe SPBC725.17c /DEF=RNA polymerase I component (predicted)
1771094_at	-0.00262229	-0.0649255	-0.107708	0.15859	SPBC1773.09c	S. pombe SPBC1773.09c /DEF=DNAJ domain protein
1771888_at	0.383638	-0.118373	0.235678	-0.171823	SPAPB1E7.10	S. pombe SPAPB1E7.10 /GEN=rpc17 /DEF=DNA-directed RNA polymerase III complex (predicted)
1771466_at	-0.226596	0.136117	-0.237379	0.3305	SPCC970.09	S. pombe SPCC970.09 /GEN=sec8 /DEF=localization exocyst
1773439_at	0.171277	-0.168128	0.172805	0.0874459	SPAPYUG7.03c	S. pombe SPAPYUG7.03c /GEN=mid2 /DEF=pleckstrin homology domain
1770618_at	-0.0123962	0.0581675	-0.072478	0.37375	SPBC1604.14c	S. pombe SPBC1604.14c /GEN=shk1 /DEF=serinethreonine protein kinase
1777226_at	0.115215	-0.00325457	-0.0111583	-0.0387745	SPCC1235.06	S. pombe SPCC1235.06 /GEN=sif1 /DEF=involved in meiosis (predicted)

## Sheet: Significant by Genotype (LatA)
*Yellow highlight Indicates differentially regulated genes found to be induced upon sexual differentiation.
**Green highlight Indicates differentially regulated genes found to be repressed upon sexual differentiation.
***Red bold type Indicates differentially regulated genes with roles in cytokinesis
Probe Set ID	[S2ACTD, DMSO]	[S2ACTD, LatA]	[WTCTD, DMSO]	[WTCTD, LatA]	Transcript ID(Array Design)	Target Description
1770633_at	0.513429	0.733163	-0.427689	-0.218881	SPBC17D1.07c	S. pombe SPBC17D1.07c /DEF=calcium binding protein
1770195_at	-0.24245	-0.336096	0.222879	0.636375	SPBC23E6.03c	S. pombe SPBC23E6.03c /DEF=protein N-terminal amidase (predicted)
1773402_at	-0.225245	-0.502458	0.0803912	0.191148	SPAC26H5.12	S. pombe SPAC26H5.12 /DEF=DNA-directed RNA polymerase (predicted)
1777666_at	-0.545699	-0.80646	0.173437	0.267966	SPBC115.03	S. pombe SPBC115.03 /DEF=oxidoreductase (predicted)
1772309_at	0.182379	-0.756507	0.240181	-0.0273794	SPBC2G2.08	S. pombe SPBC2G2.08 /GEN=ade9 /DEF=C-1-tetrahydrofolate synthase (predicted)
1779043_at	0.188892	0.570758	-0.139328	-0.0508216	SPAC13A11.06	S. pombe SPAC13A11.06 /DEF=pyruvate decarboxylase (predicted)
1774920_at	-0.116167	-0.0633831	-0.116006	0.875261	SPBC1198.07c	S. pombe SPBC1198.07c /DEF=glycosylhydrolase (predicted)
1774823_s_at	0.262542	0.316172	-0.164385	-0.270406	SPAC212.09c	S. pombe SPAC212.09c /DEF=pseudo-malic enzyme with 2 frameshifts
1775700_at	0.0626736	0.691801	-0.191174	-0.180702	SPBPB8B6.03	S. pombe SPBPB8B6.03 /DEF=acetamidase (predicted)
1777852_s_at	0.664013	0.183948	-0.51591	-0.733032	SPAC977.06	S. pombe SPAC977.06 /DEF=DUF999
1771301_at	-0.312566	1.0162	-0.736466	0.344189	SPAC31G5.21	S. pombe SPAC31G5.21 /DEF=conserved eukaryotic protein
1775561_at	0.0456126	-0.547674	-0.0224085	0.12608	SPBC16G5.12c	S. pombe SPBC16G5.12c /GEN=top3 /DEF=DNA topoisomerase III
1774530_at	0.212481	-0.826493	0.349311	-0.0978921	SPAC1A6.02	S. pombe SPAC1A6.02 /DEF=WD repeat protein
1770545_at	-0.402359	-0.0217724	-0.116573	0.710556	SPCC4F11.04c	S. pombe SPCC4F11.04c /DEF=mannosyltransferase (predicted)
1771092_at	0.480048	4.4866	-0.596212	-0.0943187	SPCC1223.02	S. pombe SPCC1223.02 /GEN=nmt1 /DEF=repressed by thiamine
1770194_at	0.0160233	-0.586635	0.193312	0.15801	SPAC2F7.09c	S. pombe SPAC2F7.09c /DEF=NTP binding (predicted)
1774795_at	0.625065	0.679915	-0.762839	-0.577641	SPCC1919.11	S. pombe SPCC1919.11 /DEF=src (SH3) homology domain
1770969_at	-0.906824	0.184381	-0.51965	0.810314	SPAC13C5.05c	S. pombe SPAC13C5.05c /DEF=N-acetylglucosamine-phosphate mutase (putative)
1773067_at	-0.0293875	-0.66266	-0.0180766	0.0615336	SPBC3F6.01c	S. pombe SPBC3F6.01c /DEF=serinethreonine protein phosphatase (predicted)
1770663_at	-0.194396	-0.98101	0.195057	0.200883	SPBC418.02	S. pombe SPBC418.02 /DEF=N-acetyltransferase complex (putative)
1770810_at	-0.240346	-0.589614	0.201597	0.477731	SPCC1620.13	S. pombe SPCC1620.13 /DEF=phosphoglycerate mutase family
1773763_at	-0.0422564	-0.163343	0.0986058	0.899426	SPCC11E10.09c	S. pombe SPCC11E10.09c /DEF=alpha-amylase (predicted)
1774198_at	0.0501992	-0.710437	0.324187	0.200236	SPBC211.04c	S. pombe SPBC211.04c /GEN=mcm6 /DEF=MCM complex subunit (PMID 9366552)
1778916_at	-0.175763	-0.405961	0.226414	0.589837	SPBC1709.16c	S. pombe SPBC1709.16c /DEF=conserved protein (mainly bacterial fungal and plant)
1777954_at	0.0572058	-0.695208	0.550263	0.0229381	SPAC20H4.05c	S. pombe SPAC20H4.05c /DEF=phosphate epimerase (predicted)
1769838_at	-0.0292533	0.63164	-0.551556	-0.0756229	SPBC24C6.09c	S. pombe SPBC24C6.09c /DEF=phosphoketolase (predicted)
1779357_at	-1.43223	0.5834	-1.06374	1.61889	SPCC737.04	S. pombe SPCC737.04 /GEN=B8647-5 /DEF=Pfam-B_8647 domain
1775967_at	2.54557	1.59002	-1.39691	-2.87126	SPBCPT2R1.08c	S. pombe SPBCPT2R1.08c /DEF=helicase
1779068_s_at	2.42052	1.20226	-0.890697	-1.63735	SPBCPT2R1.08c	S. pombe SPBCPT2R1.08c /DEF=helicase
1772236_at	-0.0908988	-0.616742	0.2709	0.0932646	SPBC27B12.09c	S. pombe SPBC27B12.09c /DEF=transporter
1770299_at	0.155353	-0.678987	0.2819	0.0147556	SPAC31A2.15c	S. pombe SPAC31A2.15c /DEF=replication factor C complex (predicted)
1776970_at	0.183126	0.0158908	-0.128938	-0.604565	SPCC1281.08	S. pombe SPCC1281.08 /GEN=wtf11 /DEF=wtf element
1771750_at	0.521471	0.218803	-0.070405	-0.728914	SPBPB10D8.01	S. pombe SPBPB10D8.01 /DEF=membrane transporter
1776325_at	-0.311407	-0.159366	-0.0788482	0.443117	SPBP8B7.29	S. pombe SPBP8B7.29 /DEF=para-aminobenzoate synthase (predicted)
1777194_at	-0.155779	-0.541765	0.542189	0.0513229	SPAC18G6.12c	S. pombe SPAC18G6.12c /GEN=B22918-1 /DEF=B22918 domain
1779090_at	-0.019948	-0.568768	0.14056	0.153806	SPCC70.05c	S. pombe SPCC70.05c /DEF=serinethreonine protein kinase (predicted)
1772844_at	0.294936	0.564972	-0.143732	-0.316786	SPAC3G9.11c	S. pombe SPAC3G9.11c /DEF=pyruvate decarboxylase (predicted)
1773536_at	0.316301	-0.0453793	0.116075	-0.902121	SPBC19C7.11	S. pombe SPBC19C7.11 /DEF=ClC chloride channel (predicted)
1779686_at	0.0476891	0.227146	-0.146572	-1.04249	SPBC1683.01	S. pombe SPBC1683.01 /DEF=inorganic phosphate transporter (predicted)
1773544_at	-0.103267	-0.597418	0.319221	0.0948556	SPAC23D3.14c	S. pombe SPAC23D3.14c /DEF=alpha-amylase (predicted)
1776816_at	-0.300892	-0.358305	0.0314503	0.29732	SPAC17C9.16c	S. pombe SPAC17C9.16c /DEF=membrane transporter
1774439_at	0.0579363	-0.514567	0.189845	0.142302	SPCC188.03	S. pombe SPCC188.03 /GEN=cnd3 /DEF=condensin subunit (PMID 10485849)
1775134_at	-0.0600472	0.578502	-0.455936	-0.0424061	SPCC550.07	S. pombe SPCC550.07 /DEF=acetamidase (predicted)
1770675_at	-0.453423	0.280794	-0.302375	1.14063	SPAC1D4.13	S. pombe SPAC1D4.13 /GEN=byr1 /DEF=serinethreonine protein kinase
1769577_at	-0.000978152	-0.622929	0.458672	0.0436271	SPBC106.12c	S. pombe SPBC106.12c /DEF=RNA-binding protein
1780223_at	-0.544692	0.104632	-0.327202	1.13201	SPAC29A4.17c	S. pombe SPAC29A4.17c /DEF=conserved eukaryotic protein
1779585_at	0.575442	0.992304	-0.426956	-0.0494642	SPBC1348.12	S. pombe SPBC1348.12 /DEF=zinc finger protein
1771300_at	-0.690213	-0.186112	0.176576	1.34947	SPAC513.03	S. pombe SPAC513.03 /GEN=mfm2 /DEF=M-factor precursor (PMID 8196631)
1779390_at	-0.0863587	-0.409959	0.148216	0.203967	SPAC15A10.01	S. pombe SPAC15A10.01 /DEF=ABC transporter family
1778397_at	-0.0293481	-0.370149	0.165819	0.392092	SPBC1A4.06c	S. pombe SPBC1A4.06c /DEF=involved in mitochondrial matrix protein import (ISS)
1778547_at	-0.215368	-0.659059	0.144677	0.0571518	SPBC30D10.07c	S. pombe SPBC30D10.07c /DEF=biotin-protein ligase activity (predicted)
1774882_at	0.454781	1.05094	-0.262353	-0.516288	SPAC1F8.04c	S. pombe SPAC1F8.04c /DEF=chlorohydrolasedeaminase
1777261_s_at	0.694605	0.640883	-0.820039	-0.290081	SPAC750.07c	S. pombe SPAC750.07c /DEF=66294 domain
1779513_at	-0.0406774	-0.318617	0.136204	0.63978	SPCC622.19	S. pombe SPCC622.19 /GEN=jmj4 /DEF=jmjC domain
1777159_s_at	1.18871	0.0460834	-0.807929	-1.30963	SPBPB2B2.07c	S. pombe SPBPB2B2.07c /DEF=DUF999
1771377_at	-0.51429	1.06901	-1.06158	0.197711	SPBP26C9.02c	S. pombe SPBP26C9.02c /GEN=car1 /DEF=arginase (PMID 7985419)
1773808_at	-0.455795	-0.710932	0.439689	0.157674	SPCC645.02	S. pombe SPCC645.02 /DEF=hypothetical protein
1778734_at	0.239421	1.07103	-0.354565	-0.150398	SPAC1250.02	S. pombe SPAC1250.02 /DEF=sequence orphan
1779048_at	0.286625	0.478063	-0.573955	-0.146303	SPAC186.01	S. pombe SPAC186.01 /DEF=glycoprotein (predicted)
1775524_at	0.454192	0.482518	-0.254466	-0.18284	SPAC3G9.01	S. pombe SPAC3G9.01 /DEF=sequence orphan (nsk1)
1779574_at	-1.04219	0.362631	-0.671154	1.62943	SPBC32C12.02	S. pombe SPBC32C12.02 /GEN=ste11 /DEF=transcription factor
1771779_at	0.152893	-0.600791	0.357506	-0.0129302	SPAC22E12.01	S. pombe SPAC22E12.01 /DEF=triose phosphate transporter (predicted)
1774363_at	0.248392	0.28106	-0.216307	-0.639029	SPBC1348.11	S. pombe SPBC1348.11 /DEF=transmembrane transporter pseudogene
1774319_at	0.389001	0.298131	-0.140738	-0.287089	SPAC2F3.15	S. pombe SPAC2F3.15 /DEF=serinethreonine protein kinase (lsk1)
1774336_at	0.245702	1.08448	-0.0690549	-0.245237	SPBC947.04	S. pombe SPBC947.04 /DEF=glycoprotein (predicted)
1777426_at	-0.557306	-0.0920423	0.110734	0.875251	SPAC9G1.05	S. pombe SPAC9G1.05 /DEF=WD repeat protein (aip1)
1778179_at	0.676786	0.790012	-0.339082	-0.656126	SPBPB2B2.03c	S. pombe SPBPB2B2.03c /DEF=pseudo-very degraded permease
1774954_at	0.307147	0.534354	-0.171603	-0.0769052	SPBC21D10.06c	S. pombe SPBC21D10.06c /DEF=glycoprotein (predicted)
1769417_at	0.087766	0.326618	-0.17391	-0.497271	SPBC1709.13c	S. pombe SPBC1709.13c /DEF=histone lysine methyltransferase (predicted)
1777775_at	-0.146455	-0.420904	0.0650171	0.271399	SPBC11C11.11c	S. pombe SPBC11C11.11c /DEF=DEADDEAH box helicase
1780252_at	0.234377	-0.940856	0.942554	0.0353959	SPAC227.16c	S. pombe SPAC227.16c /DEF=GINS complex
1779457_at	0.531455	0.576198	-0.745931	-0.606061	SPAC212.05c	S. pombe SPAC212.05c /DEF=pseudogene
1774410_at	0.00829315	0.479636	-0.0209891	-0.174635	SPBC26H8.14c	S. pombe SPBC26H8.14c /GEN=cox17 /DEF=metallochaperone
1774582_at	0.510004	0.982316	-0.492093	-0.232642	SPBC27.03	S. pombe SPBC27.03 /GEN=meu25 /DEF=meiotic expression upregulated
1778469_at	-0.346229	-0.130325	0.0462033	0.492577	SPAC25B8.09	S. pombe SPAC25B8.09 /DEF=trans-aconitate 3-methyltransferase (predicted)
1770649_at	-0.0411418	-0.272307	0.0539115	0.501799	SPAC1783.03	S. pombe SPAC1783.03 /DEF=sequence orphan
1777490_at	0.358089	0.0615158	-0.389969	-0.628106	SPAC29B12.12	S. pombe SPAC29B12.12 /DEF=zinc finger protein
1777574_at	-0.349541	0.153206	-0.263309	1.07182	SPAC824.02	S. pombe SPAC824.02 /DEF=esteraselipase
1775264_s_at	1.93646	1.35018	-0.789663	-1.03203	SPAC212.06c	S. pombe SPAC212.06c /DEF=pseudo-truncated C terminal of DNA helicase in rearranged telomeric region
1775011_at	-0.0642878	-0.569552	0.45456	0.0656945	SPAC57A10.03	S. pombe SPAC57A10.03 /GEN=cyp1 /DEF=cyclophilin
1772551_at	-0.00585524	-0.315954	-0.0995725	0.324091	SPBC2A9.10	S. pombe SPBC2A9.10 /DEF=Bin3 family
1776622_at	0.0366475	-0.446243	0.203957	0.171659	SPAC1002.15c	S. pombe SPAC1002.15c /GEN=pmc5 /DEF=RNA polymerase II holoenzyme component (PMID 10625684)
1772469_at	0.406143	0.282234	-0.233138	-0.483313	SPBC56F2.03	S. pombe SPBC56F2.03 /DEF=actin-like protein
1770741_at	-0.164208	-0.456255	0.16003	0.18917	SPACUNK4.08	S. pombe SPACUNK4.08 /DEF=dipeptidyl aminopeptidase (predicted)
1777252_at	-0.0770318	-0.0121158	-0.0354382	0.592347	SPBC25B2.02c	S. pombe SPBC25B2.02c /GEN=mam1 /DEF=ABC transporter family (PMID 9236781)
1769552_s_at	0.709178	0.613561	-0.77597	-0.464829	SPBC1348.01	S. pombe SPBC1348.01 /DEF=DUF999
1773632_at	0.189516	0.446976	-0.342712	-0.219954	SPBC146.11c	S. pombe SPBC146.11c /DEF=sequence orphan
1769976_at	0.0300611	-0.648937	0.411001	0.0257737	SPBC14F5.08	S. pombe SPBC14F5.08 /GEN=med7 /DEF=RNA polymerase II holoenzyme component (PMID 10625684)
1774423_at	0.427927	1.06165	-0.126164	-0.039848	SPCC1742.01	S. pombe SPCC1742.01 /DEF=glycoprotein (predicted)
1778525_at	-0.0399675	-0.642719	0.0912275	0.0455303	SPAPB15E9.01c	S. pombe SPAPB15E9.01c /DEF=glycoprotein (predicted)
1776821_at	0.431619	-0.434567	0.492499	-1.25839	SPBC13A2.04c	S. pombe SPBC13A2.04c /GEN=ptr2 /DEF=PTR family peptide transporter
1778162_at	-0.166026	-0.351714	0.110078	0.351941	SPBC18E5.12c	S. pombe SPBC18E5.12c /DEF=mitochondrial processing peptidase complex (alpha subunit) (predicted)
[truncated: 60 more rows]
